# Supplementary material for: Multi-regional transcriptomic profiling reveals divergent molecular mechanisms in ALS-related neurodegeneration
Source: PLoS Genet. 2026 Jul 8;22(7):e1012225. doi: 10.1371/journal.pgen.1012225 (PMC13362351; doi:10.1371/journal.pgen.1012225)
Supplement: S1 Table — (XLSX) [file pgen.1012225.s001.xlsx]

## Sheet: 工作表1
S1 Table. Basal characteristics of subjects from NYGC
	Control subjects	ALS-C9	ALS-non-C9
	(n=77)	(n=43)	(n=196)	p-value
Male (n,%)	46 (59.7%)	16 (37.2%)	115 (58.7%)	0.0288 *
Onset at bulbar (n,%)		16 (37.2%)	58 (29.6%)	0.626
Onset age a				0.3962
Mean ± s.d. (y/o)		59.92 ± 8.65	60.7 ± 11.35
Range (y/o)		33-77	28-81
Death age				0.2811
Mean ± s.d. (y/o)	65.82 ± 14.87	63.35 ± 8.42	64.72 ± 10.54
Range (y/o)	22-90	34-78	32-85
Survival period a				0.6497
Mean (y)		2.846 ± 1.69	3.3 ± 2.56
Range (y)		0-7	0 - 16
a. 50 individuals are NA’s
Categorical variables are compared with Fisher’s exact test; continuous variables are compared with Kruskal–Wallis or Wilcoxon rank-sum tests. P values shown are uncorrected for multiple testing; P values less than 0.05 are bolded and labeled *. P values less than 0.01 are bolded and labeled *.
