# Supplementary material for: Multi-regional transcriptomic profiling reveals divergent molecular mechanisms in ALS-related neurodegeneration
Source: PLoS Genet. 2026 Jul 8;22(7):e1012225. doi: 10.1371/journal.pgen.1012225 (PMC13362351; doi:10.1371/journal.pgen.1012225)
Supplement: S2 Table — (XLSX) [file pgen.1012225.s002.xlsx]

## Sheet: 工作表1
S2 Table. Differential express genes (DEGs) counts for ALS disease
	Control Sample no.	ALS-C9 Sample no.	ALS-non-C9 Sample no.	C9 specific no. / total DEG no.	non-C9 specific no. / total DEG no.
				(ALS-C9 specific DEG %)	(non-C9 specific DEG %)
				ALS-C9 v.s. Control	ALS-non-C9 v.s. Control
Frontal Cortex	40	33	144	1174 / 7785 (15%)	2624 / 9235 (28%)
Cerebellum	28	22	139	379 / 3581 (11%)	4389 / 7591 (58%)
Cervical Spinal Cord	32	22	115	552 / 6747 (8%)	4028 / 10223 (39%)
Lumbar Spinal Cord	33	22	117	1731 / 8134 (21%)	2430 / 8833 (28%)
Medial Motor Cortex	8	16	71	684 / 3762 (18%)	2164 / 5242 (41%)
Lateral Motor Cortex	7	17	73	42 / 303 (14%)	2815 / 3076 (92%)
Temporal Cortex	23	1	22	1 / 1 (100%)	9 / 9 (100%)
Occipital Cortex	5	8	48	653 / 676 (97%)	14 / 37 (38%)
Thoracic Spinal Cord	5	6	41	58 / 79 (73%)	11 / 32 (34%)
Hippocampus	10	7	30	568 / 3386 (17%)	3872 / 6690 (58%)
