# Supplementary material for: Multi-regional transcriptomic profiling reveals divergent molecular mechanisms in ALS-related neurodegeneration
Source: PLoS Genet. 2026 Jul 8;22(7):e1012225. doi: 10.1371/journal.pgen.1012225 (PMC13362351; doi:10.1371/journal.pgen.1012225)
Supplement: S3 Table — (XLSX) [file pgen.1012225.s003.xlsx]

## Sheet: 工作表1
S3 Table. Analysis of sex-by-diagnosis interaction effects across multiple CNS tissues
Tissue	Ninteraction/Ntotal (ALS-C9)	Frequence (ALS-C9)	Ninteraction/Ntotal (ALS-non-C9)	Frequence (ALS-non-C9)
Cerebellum	0/27390	0	3/14708	0.000203971
Cervical Spinal Cord	0/29160	0	10/23502	0.000425496
Frontal Cortex	0/29637	0	0/30993	0
Hippocampus	95/17487	0.00543261	26/4436	0.00586114
Lateral Motor Cortex	0/27418	0	4/29336	0.000136351
Lumbar Spinal Cord	0/29146	0	2/30740	6.50618e-05
Medial Motor Cortex	2/10589	0.000188875	37/21296	0.00173742
Occipital Cortex	3/26020	0.000115296	2/28156	7.10328e-05
Temporal Cortex	NA	NA	6/21450	0.00027972
Thoracic Spinal Cord	7/16781	0.000417138	0/28152	0
