# Supplementary material for: Multi-regional transcriptomic profiling reveals divergent molecular mechanisms in ALS-related neurodegeneration
Source: PLoS Genet. 2026 Jul 8;22(7):e1012225. doi: 10.1371/journal.pgen.1012225 (PMC13362351; doi:10.1371/journal.pgen.1012225)
Supplement: S4 Table — (XLSX) [file pgen.1012225.s004.xlsx]

## Sheet: 工作表1
S4 Table. Sensitivity analysis of the top 10 differentially expressed genes (DEGs) across CNS tissues in ALS-C9 and ALS-non-C9 cohorts
Tissue	Group	Ngenes	Median RV q1	Min RV q1	Percent Robust to Sex
Cerebellum	C9	10	0.576	0.5484	100
Cerebellum	nonC9	10	0.3805	0.3504	100
Cervical Spinal Cord	C9	10	0.6586	0.6073	100
Cervical Spinal Cord	nonC9	10	0.5349	0.2474	100
Frontal Cortex	C9	10	0.5592	0.5423	100
Frontal Cortex	nonC9	10	0.4144	0.158	100
Hippocampus	C9	10	0.7362	0.6918	100
Hippocampus	nonC9	10	0.6538	0.6391	100
Lateral Motor Cortex	C9	10	0.6728	0.654	100
Lateral Motor Cortex	nonC9	10	0.4519	0.22	100
Lumbar Spinal Cord	C9	10	0.6427	0.6203	100
Lumbar Spinal Cord	nonC9	10	0.4801	0.3577	100
Medial Motor Cortex	C9	10	0.719	0.6958	100
Medial Motor Cortex	nonC9	10	0.5082	0.2511	100
Occipital Cortex	C9	10	0.8347	0.7812	100
Occipital Cortex	nonC9	10	0.4374	0.0173	90
Temporal Cortex	C9	10	0.1755	0.0279	20
Temporal Cortex	nonC9	10	0.4554	0.2612	80
Thoracic Spinal Cord	C9	10	0.8707	0.0349	70
Thoracic Spinal Cord	nonC9	10	0.4347	0.3909	100
