# Supplementary material for: Multi-regional transcriptomic profiling reveals divergent molecular mechanisms in ALS-related neurodegeneration
Source: PLoS Genet. 2026 Jul 8;22(7):e1012225. doi: 10.1371/journal.pgen.1012225 (PMC13362351; doi:10.1371/journal.pgen.1012225)
Supplement: S5 Table — (XLSX) [file pgen.1012225.s005.xlsx]

## Sheet: 工作表1
S5 Table. ALS-C9 Specific differential genes expression (Log 2 Fold change) across CNS tissues
Gene	Cerebellum	Frontal Cortex	Lumbar Spinal Cord	Cervical Spinal Cord	Medial Motor Cortex	Lateral Motor Cortex	Occipital Cortex	Thoracic Spinal Cord	Hippocampus
ACP2	-0.266176	-0.138205	-0.26919	-0.138522	-0.505654	-0.392009	-0.386362	-0.103546	-0.116021
ADH1B	-1.3	-0.403884	2.38537	0.541265	-1.88753	-0.920291	-0.778924	0.0269529	0.646046
AIF1	-0.323153	0.679523	0.47896	-0.0507985	0.107824	0.154399	-0.527047	-0.133367	1.73017
ANKRD18B	-0.133276	-0.434521	-0.877145	-0.600988	-0.165036	-0.560462	0.248757	-0.999423	-0.620469
ANKRD49	0.354427	0.19452	0.423848	0.267148	0.373881	0.463605	0.34168	-0.0127059	0.380323
APOE	0.183332	-0.010148	0.728278	1.06326	-0.733713	-0.300903	-1.21363	0.828281	-0.469405
ARL6IP4	-0.362665	-0.0276319	-0.0338172	-0.093769	-0.439688	-0.257246	-0.554328	-0.245155	-0.286064
ARSD	-0.383163	-0.209828	-0.00665749	0.179373	-0.776538	-0.720644	-0.704545	0.17614	0.0450533
ATXN7L3	-0.0640069	-0.194663	-0.372882	-0.323911	-0.1897	-0.237525	-0.0636773	-0.232746	-0.598143
B3GALT4	-0.363415	-0.201982	-0.402041	-0.293874	-0.544808	-0.240043	-0.601148	-0.117855	-0.623231
BAX	-0.457268	-0.0572267	0.0054563	0.0838088	-0.252911	-0.0692879	-0.459169	0.106753	0.359218
BMPR1A	0.381762	0.268522	0.584165	0.555133	0.380448	0.360206	0.311494	0.508011	0.314605
BRMS1L	0.354409	0.448286	0.252403	0.300763	0.51509	0.631602	0.839458	0.202827	0.948781
BTNL12P	-2.79412	-3.35269	1.99831	-0.222001	0.416896	-0.133267	0.573507	-0.347633	-2.56718
C16orf89	-0.142728	-0.148879	0.639964	0.474481	-0.705764	-0.869722	-1.04799	0.30077	-0.0976925
CCL13	-0.04459	0.381472	1.7712	1.47729	NA	NA	NA	20.1558	0.500366
CCR7	0.310399	-0.95147	1.50542	3.21512	-0.632317	0.0758641	0.745397	4.60213	1.81443
CDR2L	-0.236159	0.100537	-0.837146	-0.542413	0.114872	-0.0174544	-0.913112	-0.461212	-1.17658
CEP63	0.0772934	0.116992	0.111854	0.0912982	0.337024	0.255656	0.32966	-0.0166142	-0.0373492
CLCNKA	-0.0779449	-1.78914	-0.873614	0.122275	-1.21128	-0.687411	0.302602	6.43555	-0.00882376
CLK1	0.469315	0.296692	0.41392	0.289508	0.604002	0.316606	0.211185	0.417266	-0.0875807
CLK4	-0.0568331	0.104634	0.444832	0.328408	0.581939	0.352458	0.471904	0.2064	0.0490085
COL5A1	-0.578989	-0.968896	0.013118	-0.207396	-1.1524	-0.702606	-0.511766	0.330591	-0.555241
CPSF1P1	-0.667069	-0.816947	-0.29802	-0.575608	-0.499697	-0.529816	-0.540272	-0.296888	-0.458535
CPT1A	0.0717727	-0.275601	-0.0888912	-0.188596	-0.444881	-0.514081	-0.479342	0.170386	-0.498743
CR1	-0.213822	0.286398	0.797293	1.19508	-0.498742	-0.699297	-1.80452	2.4026	0.657928
CRB2	0.386829	0.173846	-0.0678288	0.131268	0.0659596	-0.153257	-1.33838	-0.0491827	-0.56011
CRLF1	0.325738	-0.356824	-0.337836	-0.528153	-0.709221	-1.31596	-0.380386	-0.647953	-1.00657
CROCCP2	-0.339594	-0.450495	-0.603122	-0.361783	-0.34279	-0.378993	-0.483096	-0.0440335	-1.1225
CTSF	-0.356687	0.00809156	-0.087843	-0.0491375	-0.24636	-0.212913	-0.485242	-0.138791	0.147578
CTTN	-0.38666	-0.170588	-0.451335	-0.263781	-0.0795414	-0.0993527	-0.264635	0.0821453	-0.269572
CYBB	-0.0189074	0.461934	0.599633	0.411788	0.190941	0.385247	0.438951	0.502834	1.15872
CYP26B1	-0.336344	-0.538381	0.305123	-0.187954	-0.12986	0.026311	-0.271479	0.548743	-0.0299727
DAG1	-0.0375668	-0.108781	0.111527	-0.0381645	-0.413706	-0.439048	-0.638778	-0.0260394	-0.277868
DAP	-0.0313442	-0.0629009	0.0140976	-0.0280035	-0.683354	-0.587787	-0.685853	-0.0804447	-0.247033
DCAF15	-0.326633	-0.314802	-0.376126	-0.264338	-0.663756	-0.602021	-0.390202	-0.143491	-0.444422
DGKQ	-0.583319	-0.38794	-0.563676	-0.478769	-0.583091	-0.497035	-0.386594	-0.242302	-0.635669
DHPS	-0.317352	0.0379995	-0.122085	-0.155254	0.0985877	0.122683	0.149885	-0.177138	0.223262
DNAJC3-DT	0.446327	0.131855	0.0831557	0.0700648	0.308811	0.316418	0.312368	-0.207142	0.0904335
DNAJC5	-0.108378	-0.099086	-0.414574	-0.295554	-0.181594	-0.144503	-0.0163202	-0.334827	-0.357564
DNASE1L1	-0.290328	-0.103175	-0.00234129	0.119463	-0.700628	-0.528293	-0.442539	0.0271241	-0.137881
DPY19L2P4	0.713955	0.0544058	0.180584	0.184703	0.828806	0.822939	1.17323	0.0347047	0.611566
DYNAP	NA	-0.209088	0.0641695	-0.33053	-0.287633	0.966992	0.455006	16.6002	-0.267998
EPHA10	-0.250116	-0.398648	-0.886914	-0.802361	-0.61454	-0.594661	-0.0947044	-0.410315	-0.246841
ETFB	-0.101691	-0.00630544	-0.174395	-0.131244	-0.552981	-0.372569	-0.942342	-0.415712	-0.0561734
EXOC3L4	-0.0977755	-1.58147	0.938275	0.412081	0.0526343	0.157811	1.55042	18.5227	-0.164579
FAM102B	0.314304	0.426727	0.320879	0.322277	0.521486	0.83232	1.2844	0.177914	0.837448
FAM169A-AS1	0.0126945	-0.287064	-0.434266	-0.148661	-0.628296	-0.669313	-0.999741	-0.436883	-0.99146
FAM83H	-0.493323	-0.697981	-0.721458	-0.214507	-0.673196	-0.50738	-0.289186	-0.0201492	-1.28859
FBXL21P	-0.0100073	0.550333	0.291939	-0.00741525	0.514223	0.143299	0.895503	-0.0523458	2.94551
FBXO10	-0.200227	-0.268573	-0.317415	-0.131452	-0.182161	-0.127039	-0.03715	0.0924891	-0.470118
FBXO44	-0.431596	-0.218298	-0.385491	-0.276499	-0.325794	-0.263655	-0.00426567	-0.283756	-0.202544
FEV	0.3604	-0.129117	0.0684075	-1.05124	0.0701035	-0.722641	0.342654	15.7293	-1.48429
FICD	-0.0595138	0.0340945	-0.0794467	-0.0683887	-0.429544	-0.23184	-0.34012	0.0763212	0.0381315
FMC1-LUC7L2	-0.818048	-0.804693	-0.849617	-0.835989	-0.8332	-1.44404	-0.402493	-0.263681	-2.06068
FPGS	-0.468115	-0.368668	-0.251595	-0.238292	-0.695993	-0.683608	-1.0606	-0.382266	-0.573274
FPR3	-0.550955	-0.627653	1.11223	1.34024	0.188604	-0.142116	-1.58466	2.16577	0.994706
FRRS1L	0.333288	0.363336	0.366352	0.394956	0.650752	0.586304	1.13602	0.292314	0.510371
GDPGP1	-0.360779	-0.254337	-0.451008	-0.388033	-0.0245272	-0.0294346	0.389069	-0.131864	-0.0665299
GNPTG	-0.324384	-0.15343	-0.233198	-0.133325	-0.322643	-0.308389	-0.58607	0.101173	-0.351725
GPR88	0.231787	1.0818	-0.52373	-0.514928	0.0125911	-0.0634566	0.968221	-0.462725	0.973193
GPRASP3	0.258824	0.404688	0.17322	0.254649	0.62824	0.740616	1.41252	0.14467	1.36038
HAGHL	-0.505475	-0.235685	-0.514513	-0.262873	-0.484563	-0.335144	-0.865313	-0.530278	-0.378654
HEPACAM	0.215638	-0.0751453	-0.276938	-0.105928	-0.391949	-0.547822	-1.15882	-0.197726	-0.67126
HGS	-0.451901	-0.241543	-0.417241	-0.331203	-0.432116	-0.377602	-0.567137	-0.17818	-0.377583
HIBCH	0.380614	0.158737	0.179951	0.072164	0.582109	0.385811	0.236491	0.546689	0.116673
HLA-DQA1	0.152995	0.328174	1.19888	0.828617	0.20967	0.527428	-1.4579	1.3047	1.40421
HMCN1	-0.575944	-0.623849	0.122321	-0.384807	-0.721275	-0.948934	-0.492189	0.234273	-0.210677
HOXA7	2.56851	1.42774	0.00624307	0.319583	0.563041	1.01148	2.1809	-0.314716	NA
HPGDS	-0.114327	0.671812	0.48301	0.34006	0.731777	1.08455	-0.484488	0.435695	1.45059
HPSE2	0.748619	0.0872912	0.244494	0.374471	-0.23462	0.0715393	-0.129705	0.0481164	0.551611
IGF1	0.468142	0.632121	0.978344	0.409807	1.23876	0.856296	1.68099	-0.291046	0.876898
IGFBP1	-0.735535	0.0393802	-0.935405	-1.36623	-0.925301	-0.055717	-1.14832	-2.23406	0.286955
IGSF11	0.630759	0.269399	-0.122153	-0.0378328	0.341465	0.0756327	-0.224089	-0.0527881	0.0385303
IGSF6	-0.347603	0.367007	0.669486	0.695087	0.231306	0.341828	0.37318	0.604252	1.18458
INF2	0.0123306	-0.189428	-0.644382	-0.568915	-0.217165	-0.163804	-0.638223	-0.17867	-0.853295
IRF6	0.153817	0.0669446	0.119358	-0.051714	-0.851801	-0.124663	-0.331428	0.0984286	1.47579
IZUMO4	-0.65749	-0.350926	-0.538622	-0.625232	-0.559755	-0.609615	-1.34741	-0.695544	-0.112905
KCNG1	-0.332074	-0.0396371	-0.459931	-0.814527	-0.220591	-0.160927	0.645805	-1.18323	0.103838
KIF26A	-0.60794	-0.684219	-0.617531	-0.780065	-0.8436	-0.779027	-0.685301	0.0567557	-1.00031
KLF5	0.183079	-0.0248984	1.67695	0.330614	0.400726	-0.18229	1.18036	0.101458	0.902059
KLHL6	0.428481	0.229252	0.910951	1.12758	0.634609	0.644367	-1.21831	1.55773	-0.303249
LBHD1	-0.307412	-0.33166	-0.450118	-0.263113	-0.40824	-0.0188782	0.256428	-0.0520574	0.300624
LCP1	-0.113286	0.437008	0.320381	0.149233	-0.013979	0.252996	-0.494301	0.086971	1.2826
LINC01836	-0.39683	-0.690337	0.668422	0.293313	-1.76599	-0.770798	0.113092	11.8173	-0.794128
LMF2	-0.374614	-0.332474	-0.199044	-0.154379	-0.542232	-0.33594	-0.57582	0.0318074	-0.200144
LMO7DN	0.269402	-0.0558678	1.62979	-0.0501226	-0.535928	0.0881398	1.85919	18.9652	-2.24754
LRRC43	0.123372	-0.414013	-0.240548	0.0236545	-0.419721	-0.268113	-0.257689	0.00873173	-0.119112
LSR	-0.619148	-0.529326	-0.716203	-0.777923	-1.40842	-1.13897	-0.526215	0.617446	-0.771019
MAN1A1	0.247126	0.161366	0.828977	0.810398	0.376924	0.381323	0.783431	1.06184	0.183625
MAOB	0.341384	0.292107	0.471467	0.716072	0.352907	0.348487	-0.10765	0.689441	1.24377
MARK3	-0.0620744	-0.0439333	-0.0449081	-0.061274	0.188291	0.135447	0.0294668	0.0720637	-0.139826
MMP16	0.405152	0.155716	0.488828	0.547753	0.444693	0.500429	0.799042	0.00599557	0.00253517
MMP28	-0.16916	-0.407431	0.0617932	-0.330032	-1.27966	-0.971617	-1.06312	-0.393373	-0.734541
MSR1	0.460619	0.545201	1.18518	1.35103	0.848662	0.628271	-0.760996	1.22995	1.06124
MUC16	0.197384	-1.23924	0.603015	-0.0627431	-0.482004	-0.15608	1.3496	-1.44023	-1.04834
MYO7A	-0.324176	-0.469504	-0.134177	-0.100255	-0.592295	-0.358951	-0.365193	-0.0204326	-0.0338169
MZT1	0.584552	0.4527	0.485459	0.424698	0.985297	0.896026	1.70996	0.272818	1.10838
NETO2	0.241826	0.414922	0.298886	0.132728	0.469018	0.493509	1.32762	-0.226565	0.223263
NFAT5	0.194411	0.0543843	0.249746	0.20413	0.364167	0.261953	0.418345	0.164302	-0.011523
NINJ1	-0.125966	0.0725387	0.27238	0.227807	-0.566811	-0.0963968	-0.697542	-0.214976	0.0480284
NKX2-2	0.12829	0.0942186	-0.926264	-0.646935	-0.00749501	-0.28232	-1.24582	-0.27564	-0.988921
NOSTRIN	-0.169427	-0.382256	-0.631966	-0.843939	-0.638176	-0.773392	-0.783445	-0.804562	-0.607597
NTS	1.14189	3.43026	-0.41919	-0.276372	0.39089	2.44267	2.40583	-0.574406	1.61405
NUTM2A-AS1	-0.152226	0.109945	-0.0205579	-0.0205348	0.760388	0.621547	0.431952	0.361825	-0.0967518
OPLAH	-0.48121	-0.339752	-0.434608	-0.355646	-0.723381	-0.531821	-1.70383	-0.381083	-0.384456
PABPC5-AS1	1.17871	-0.197627	1.23416	0.257422	-0.459434	-0.810802	0.675001	-1.08529	0.518617
PC	-0.0297896	-0.0675161	-0.105274	0.0354764	-0.276419	-0.286798	-0.669509	-0.242832	-0.447348
PCNX2	-0.307663	-0.235665	-0.356789	-0.239136	-0.123882	-0.179945	0.0943683	-0.168844	-0.405255
PENK	0.395748	1.67313	-0.0312976	-0.0328593	0.315653	0.34668	1.00703	0.918767	1.6365
PEX14	-0.0874934	-0.164186	-0.262384	-0.269451	-0.414259	-0.329225	-0.401215	-0.200344	-0.374191
PHC3	0.265927	0.150281	0.225745	0.199308	0.371029	0.234624	0.196875	0.128456	0.106318
PHF20L1	0.147985	0.168917	0.240262	0.222853	0.496417	0.321626	0.587503	0.149983	0.258312
PLA2G7	0.111305	0.303744	1.45236	1.7499	0.652854	0.433171	0.737656	2.04432	1.41922
PLAC8	-0.374098	-0.489824	-0.963765	-1.22329	-1.37199	-0.704915	-0.925563	-1.49146	-1.43791
PLCD4	-0.129952	-0.515155	-0.335147	-0.0666854	-0.375742	-0.479807	-0.407027	-0.32237	-0.446557
PLEKHA8	0.111836	0.164547	0.29296	0.280373	0.453083	0.462655	0.371871	0.263528	0.237385
PLEKHO2	0.122139	-0.166222	0.0127414	0.182196	-0.545382	-0.530265	-1.18233	0.0859045	-0.463114
PLXNB1	-0.10769	-0.0703627	-0.328281	-0.21477	-0.326351	-0.301919	-1.149	-0.17696	-0.511408
PPP6R3	0.161812	0.148893	0.149597	0.144137	0.256545	0.263757	0.231744	0.107475	0.0355531
PRKAA2	0.381771	0.224608	0.317726	0.335095	0.728048	0.544419	1.33948	0.299149	0.845318
PSG8-AS1	-0.444336	-0.054266	-0.541628	-0.24461	-0.0790983	0.0873621	-0.572524	-0.254492	-1.22937
RAB24	-0.348174	-0.0322302	-0.0241448	-0.0868482	-0.0730082	0.00192712	0.0725862	-0.0843255	0.235387
RAB3C	0.461579	0.501443	-0.0794099	0.0184463	0.874235	1.02677	2.06976	-0.90232	1.44306
RASL11A	-0.0250183	0.14631	-0.0891863	-0.451776	-0.336828	-0.0900036	-0.390835	-0.689016	0.308277
RASSF9	0.684509	0.185812	0.299573	0.814519	2.14569	1.30476	-0.0496759	0.611116	1.53522
RBM39	0.09955	0.0966937	0.194885	0.181648	0.218679	0.106453	-0.0604303	0.137296	-0.120609
RBM41	0.217536	0.192984	0.13859	0.140767	0.458126	0.418113	0.488576	0.303839	0.162364
RBM8B	0.54747	0.539989	0.68646	-0.0877012	-0.124781	0.200858	1.50479	16.2613	1.00747
RHBDF1	-0.280241	-0.600665	-0.0496583	-0.16748	-0.87901	-0.668178	-0.945041	-0.258163	-0.811321
RNF39	0.869416	0.0106297	-0.0446624	-0.104766	1.77009	2.72625	-1.73399	20.4377	-2.22703
RPL13P12	-0.867004	-1.39809	1.12982	0.000516022	-3.19685	-1.75659	-2.52972	-3.39119	-3.12449
RPL29	0.0554093	0.195141	0.345206	0.177586	-0.417155	-0.150202	-0.521646	-0.075661	0.546529
SCN7A	0.344799	0.538782	1.87176	0.416987	0.581812	0.82625	1.59242	0.113868	0.978349
SEPTIN10P1	0.243176	0.265994	0.592819	-0.0693997	0.392051	0.721391	-0.263845	15.4175	1.61321
SERPINE1	0.262475	-0.0137081	0.401797	1.41471	0.789992	1.01837	-0.406388	2.58566	-0.0354769
SERTAD4BP	0.858507	0.588683	0.256459	-0.0513539	0.582654	0.657486	1.6205	0.142918	1.13766
SGSM1	-0.251586	-0.198074	-0.642234	-0.490616	-0.35794	-0.224573	0.284483	-0.523107	0.078772
SHOX2	3.61049	1.19294	0.171756	0.379584	0.249595	1.94832	0.0522586	-0.336377	2.27108
SIGLEC1	-0.058751	-0.416042	-0.566194	0.479693	-0.89408	-0.731829	-1.15159	2.29003	-0.819098
SLC10A3	-0.460728	-0.234583	-0.145631	-0.130313	-0.526481	-0.106072	-0.774842	0.0314767	-0.34133
SLC27A1	-0.412525	-0.348138	-0.450498	-0.233519	-0.493672	-0.500914	-1.00414	-0.120738	-0.690425
SLC2A13	0.260473	0.436621	0.486541	0.353441	0.708941	0.685184	1.58051	-0.0207656	1.29411
SLC35F5	0.226413	0.150693	0.18369	0.239029	0.193779	0.230654	0.259795	0.206288	0.309705
SLC38A7	-0.473091	-0.344966	-0.409548	-0.309757	-0.493889	-0.489751	-0.231401	0.00946525	-0.40103
SLC4A1	-0.923223	-0.979362	-1.13962	-0.523327	-2.093	-1.99888	-1.18338	-1.8022	-2.69027
SLC7A5P2	-1.31749	-0.831788	-2.81832	-0.877059	-1.55927	0.0393835	-1.1731	-2.03455	-6.89669
SLCO2A1	-0.313504	-0.519683	0.0638227	-0.527305	-1.03442	-1.14222	-0.521964	-0.687081	-0.380574
SMOC2	-0.884621	-0.393884	0.0578881	-0.312299	-0.76001	-1.11704	-0.365792	0.18994	-0.110931
SMURF1	-0.256547	-0.165304	-0.353206	-0.374221	-0.129198	-0.103748	-0.222503	-0.208444	-0.0979414
SOD3	-0.0780827	-0.22905	0.336987	0.12442	-1.15272	-0.936502	-1.68843	-0.054736	-0.604239
SPDEF	-0.366732	-0.649643	-0.178011	-0.151126	-0.661864	-0.868398	-0.93303	-0.959964	-0.770583
SPNS1	-0.386653	-0.237362	-0.298203	-0.249926	-0.4635	-0.419881	-0.698954	-0.00878076	-0.282096
SRCIN1	-0.526764	-0.152126	-1.01242	-0.674178	-0.0662227	-0.0915943	-0.414552	-0.367656	-1.03965
SRGAP2D	-0.351862	-0.0567814	0.328624	0.123368	0.175385	0.108391	-0.141366	-0.232252	0.0917769
SSPOP	-0.947988	-0.517748	-0.998406	-0.700601	-0.208387	-0.159984	-0.999274	-0.465416	-0.624185
SULT1A1	-0.793737	-0.792217	-0.460259	-0.358697	-0.951643	-1.01416	-0.618312	-0.351945	-0.559418
TAPBPL	-0.196733	-0.320516	-0.174967	-0.147683	-0.820086	-0.612797	-1.52795	-0.378905	-0.467251
TCFL5	0.263508	0.258365	-0.365411	-0.195083	-0.00992556	-0.0615937	-0.583089	-0.278309	-0.645006
TGFB1I1	-0.787501	-0.413576	0.213398	-0.175798	-0.541179	-0.253575	-0.849164	0.809705	-0.339344
TIMELESS	-0.475739	0.0529121	-0.401464	-0.323361	-0.174588	-0.0137578	-0.0915389	-0.146274	-0.097265
TMEM170B	0.567731	0.423709	0.20526	0.327077	0.721941	0.642841	0.95163	0.00906895	0.411051
TMEM205	-0.320661	-0.0298615	0.0165516	-0.00787556	-0.216933	-0.0822541	-0.177357	-0.165704	0.313114
TNFSF10	-0.999903	-0.544434	-0.0293722	-0.484987	-1.67059	-1.4006	-0.937524	-0.315209	0.416198
TNFSF13	-0.113885	-0.174502	0.269174	0.376104	-0.686646	-0.629638	-0.845257	0.150874	-0.232291
TRAPPC14	-0.433543	-0.275646	-0.470401	-0.394674	-0.493027	-0.222269	-0.264452	-0.358394	-0.360191
TRIM26	-0.251476	-0.206231	-0.159129	-0.14333	-0.149673	-0.108961	-0.357971	-0.0461752	-0.381415
TRIM66	-0.352851	-0.392419	-0.432754	-0.295932	-0.15831	-0.21712	0.0344382	-0.0404214	-0.156181
TRMT11	0.201539	0.0826932	0.227316	0.28642	0.230065	0.0948986	0.163163	0.0755458	-0.0716132
TRPC6	-0.0180782	0.0242818	-0.431673	-0.360466	-0.247523	-0.370667	0.445536	0.209958	1.13456
TTLL7	0.145694	0.402257	-0.214782	-0.17057	0.573099	0.387945	0.514864	-0.188057	0.158928
VPS18	-0.241218	-0.0588345	-0.263528	-0.105706	-0.305983	-0.121821	-0.160754	-0.123749	-0.0227971
WDR76	0.183937	0.282475	0.329358	0.0822368	0.576036	0.646273	0.312661	0.198958	0.229275
WDR86	-0.317714	-0.445243	0.43121	-0.347899	-1.25843	-1.14462	-0.0334465	-0.495338	-1.09448
YKT6	0.0168261	-0.00934943	-0.183727	0.0673876	-0.305143	-0.194905	-0.284221	0.0728775	-0.260016
ZC3H11A	0.492822	0.32509	0.342996	0.260258	0.490959	0.412946	0.464533	0.204578	0.0386856
ZEB1-AS1	0.311428	-0.053531	0.276022	0.150199	0.272707	0.324581	0.288251	0.136562	0.230302
ZNF678	0.344535	0.423937	0.278084	0.314499	0.52167	0.407234	0.358481	0.107529	-0.0121381
