# Supplementary material for: Multi-regional transcriptomic profiling reveals divergent molecular mechanisms in ALS-related neurodegeneration
Source: PLoS Genet. 2026 Jul 8;22(7):e1012225. doi: 10.1371/journal.pgen.1012225 (PMC13362351; doi:10.1371/journal.pgen.1012225)
Supplement: S6 Table — (XLSX) [file pgen.1012225.s006.xlsx]

## Sheet: 工作表1
S6 Table. ALS-non-C9 Specific differential genes expression (Log 2 Fold change) across CNS tissues
Gene	Cerebellum	Frontal Cortex	Lumbar Spinal Cord	Cervical Spinal Cord	Medial Motor Cortex	Lateral Motor Cortex	Occipital Cortex	Thoracic Spinal Cord	Temporal Cortex	Hippocampus
AFDN	-0.0315237	-0.112714	-0.302667	-0.356103	-0.0553146	0.0257729	-0.195659	-0.219935	0.0123693	-0.208649
AGTR1	0.0420124	0.698138	0.503485	0.259229	-3.12156	-0.00349978	0.0302015	0.586819	0.0891355	-0.505664
AHCYL1	0.549423	0.130841	0.256041	0.646955	0.0255456	0.0924295	-0.674079	0.169807	0.270605	0.0999076
AHSP	-0.323223	-0.685555	-2.38331	-0.219026	-0.475753	-0.775489	-1.45729	-0.25383	-0.112556	-0.803557
AIFM2	-0.170547	-0.360548	-0.144927	-0.143474	-0.60363	-0.529903	-0.588907	0.0196802	0.101824	-0.577534
ALAS1	-0.0360511	0.20662	0.116854	0.100724	0.079771	0.0469635	0.049673	-0.0495748	0.0726258	0.563906
ALAS2	-0.784702	-0.631922	-2.13185	-0.8834	-1.26227	-1.84386	-2.86228	-0.396687	-0.635429	-1.2067
ANAPC10P1	-0.164794	-0.768395	0.0620117	-0.155958	-0.287638	0.018199	0.166911	0.377507	-0.308942	-0.714169
AOPEP	-0.296145	-0.248473	-0.306414	-0.331423	0.0743336	-0.095447	-0.202422	0.014168	-0.174573	-0.3608
APMAP	0.0593953	0.238562	0.285548	0.18711	-0.0287712	0.124969	0.0958295	-0.0989461	0.0425933	0.716691
ARC	0.518723	-0.495624	-0.369452	-0.375767	-0.316884	-0.429715	-0.671308	-0.132593	-1.14188	-0.415494
ASAP1-IT2	-0.338909	-0.554091	-0.263195	-0.228818	-0.24507	-0.308084	-0.153389	0.158336	-0.0644172	-0.706738
ATG3	0.35898	0.315445	0.0107868	0.0914492	0.223372	0.174733	-0.132524	-0.125064	0.0295007	0.443966
ATG9B	-0.147807	-0.273323	-0.129871	-0.444534	-0.848607	-0.299113	-0.0575697	-0.642839	0.503529	-0.0965543
ATP6V1B2	0.183267	0.369134	0.480771	0.377284	0.547792	0.537624	0.855886	0.238821	0.13765	1.25019
ATP6V1H	0.20054	0.284519	0.31507	0.288187	0.217386	0.246389	0.317778	-0.0164904	0.13965	1.00215
AVIL	-1.064	-1.26155	-0.285676	-0.250628	-0.327309	-0.375217	0.698036	1.25152	-0.440659	-0.475296
B3GNT7	0.239643	-0.0628662	0.0253416	-0.0134424	-0.710771	-0.518966	-1.06839	-0.368572	-0.0349394	-0.648512
C2CD6	0.426205	0.158588	-0.530732	-0.344129	0.124931	0.250592	-0.0444861	-0.226335	0.068945	-0.223294
C5orf64	0.547299	0.0988112	-0.630767	-0.608224	0.240443	-0.259071	-0.167995	-0.291518	-0.0139467	-0.169853
CA1	-1.27395	-1.24955	-2.26847	-0.386713	-3.07178	-3.07244	-3.84583	0.201811	-0.596937	-0.222957
CASK	0.139997	0.162154	0.360324	0.353644	0.308027	0.311535	0.228255	0.141542	-0.0478713	0.267397
CCDC183-AS1	-0.706946	-0.671808	-0.598229	-0.548019	-0.84567	-1.31993	-0.820663	0.0162864	-0.0329094	-0.494494
CCDC187	-0.924087	-0.60291	-0.0226877	-0.0596274	-3.6123	-0.354217	-0.295753	-0.174849	0.556673	0.0964775
CCDC188	-0.370221	-0.610299	-0.586448	-1.154	-2.30052	-1.41813	-0.149721	-1.2857	0.0325579	-0.351736
CCL4	0.70237	-0.667671	-0.112245	0.706922	-0.277417	-1.48492	0.946357	1.47325	-3.36785	-0.931236
CCL5	-0.535163	0.324657	0.205067	0.498322	-0.295195	-0.629818	-1.38641	2.05425	-0.0750544	-0.224735
CD74	0.283788	0.467364	0.637209	0.662617	0.0355778	-0.129857	-0.239632	0.384266	0.261448	0.0186033
CD86	0.489468	0.327017	0.792353	0.691122	0.337069	0.338168	-0.311154	0.107701	-0.267011	0.297303
CDKN2AIPNL	0.199415	0.2291	0.0638245	-0.03867	0.350816	0.355975	0.352026	0.0756591	-0.0329293	0.903065
CHROMR	-0.18785	-0.138651	0.160234	0.233294	0.514751	0.617331	0.899328	0.915865	-0.0258634	0.00289626
CMAHP	-0.0630862	-0.35715	-0.518727	-0.505322	-0.534616	-0.40536	-0.595446	-0.100235	0.340751	-1.34251
CMPK1	0.40998	0.390495	0.212567	0.249402	0.494493	0.593396	0.361866	0.242104	0.0610948	0.714145
CNTN6	0.0643928	0.0435346	0.46826	-0.14472	0.343486	0.422183	0.744826	-0.494859	0.0805232	1.31263
COL22A1	0.218205	-0.885524	-0.245706	-0.0316212	-1.88323	-0.388562	-0.0649066	0.827727	-0.0411719	-0.51935
CPSF1	-0.496761	-0.336058	-0.156606	-0.213144	-0.572744	-0.666746	-0.267938	0.00573126	0.0209886	-0.170322
CSTF2T	0.196167	0.220924	-0.0983052	-0.0923743	0.404958	0.316645	0.204267	-0.0142676	0.0164364	0.499234
CYLD	0.227124	0.279626	0.0342896	0.0104096	0.388494	0.472498	0.359712	0.0904042	0.0870266	0.468481
DBNL	-0.472439	-0.331496	-0.335173	-0.315417	-0.491331	-0.532842	-0.319226	-0.130113	-0.0436547	-0.350182
DIRAS3	0.318739	0.351662	0.719946	0.0474587	-1.7824	0.362567	-0.14397	-0.182755	1.00305	0.217025
DNAJC6	0.180132	0.308614	-0.205782	-0.279694	0.394474	0.388371	0.385584	-0.423932	0.119438	0.814487
DOCK1	0.298196	0.020264	-0.296756	-0.205041	-0.0980379	-0.141528	-0.619728	-0.0255538	-0.144343	-0.41641
DOCK5	0.486518	0.165784	-0.382297	-0.383823	0.367387	-0.123376	-0.38653	-0.044142	-0.155574	-0.26256
ECEL1	1.07361	1.18253	0.0262373	-0.523898	-5.44618	-0.0644327	-0.685481	-0.856232	-0.35999	-0.013674
EGFL6	0.749712	0.662356	1.27135	-0.135766	0.0338774	-0.370685	1.72267	-1.11461	-0.105744	0.564173
EGR1	-0.168217	-0.239581	-0.45429	-0.276525	0.311738	0.24856	-1.45719	0.0413811	-1.48373	0.20051
EGR2	2.14593	0.0296942	0.325938	0.0639943	0.760638	0.352714	-1.00552	0.412875	-1.78806	0.172379
EPC2	0.0778804	0.134499	0.199375	0.14149	0.459311	0.366919	0.512824	0.219957	-0.0338406	0.248435
ERG28	0.303029	0.186686	-0.160667	-0.136744	0.075691	0.154234	0.00831652	-0.371866	0.00932869	0.489457
FAM136A	0.101145	0.274412	0.451411	0.301809	0.240805	0.284469	0.398849	0.224697	0.10784	0.569739
FCMR	-0.0629591	-0.447952	0.309103	0.742387	-0.389897	-0.109428	-1.23888	1.68646	-0.222036	-0.483737
FERMT2	0.447435	0.209864	0.320416	0.372858	0.0587813	0.129403	-0.551342	0.165544	0.0821816	0.185689
FGFBP2	-0.87347	-0.625623	0.738311	0.197328	-2.46939	-1.72825	-0.80021	0.611563	-0.349438	0.202811
FTH1P16	-0.467238	-0.697293	-0.352052	-0.312981	-0.464828	-0.313866	-0.721047	0.329306	-0.232255	-0.494536
GLRX5	0.193096	0.264051	0.166643	0.0719083	0.134146	0.184733	0.0797413	-0.0690475	0.10174	0.693369
GMFB	0.540077	0.437159	0.0377389	0.296808	0.747342	0.754924	0.344766	0.239957	0.165033	1.13022
GORASP2	0.097662	0.207212	0.0400858	0.0488722	0.101668	0.162725	0.0646737	-0.0349344	0.00991982	0.487337
GPM6B	0.725775	0.310738	-0.0868554	0.0904353	0.583297	0.399439	-0.189012	-0.0796344	-0.00332555	0.530163
GPR146	-0.287443	-0.176964	-0.629801	-0.614341	-0.689179	-0.677703	-0.900253	-0.0273592	0.010211	-0.640627
GSPT1	0.23296	0.276274	0.173175	0.224643	0.350673	0.307769	0.0891264	0.0169666	0.0763638	0.448516
GSPT2	0.123027	0.208248	0.318131	0.149165	0.084709	0.238593	0.24878	0.116716	0.0858084	0.433057
GTF2H1	0.0716246	0.126253	0.120688	0.147355	0.294701	0.287954	0.512841	0.348349	-0.0412217	0.399196
GTF3C4	0.127587	0.181624	0.156045	0.12113	0.258995	0.332467	0.320489	0.227873	0.0207313	0.436486
H2AZ2	0.241382	0.244842	-0.0112665	0.0733812	0.407511	0.375773	0.0238947	0.0917837	0.0743944	0.32379
HCG18	-0.311481	-0.250499	-0.195524	-0.296775	0.0544249	0.0692149	0.101019	0.0243756	-0.12572	-0.187427
HERC2P2	-0.54703	-0.531249	-0.769303	-0.923107	-0.504169	-0.547511	-0.131379	-0.099921	0.0995558	-1.22697
HLA-DPA1	0.18485	0.580107	0.756629	0.747299	0.105742	0.0142506	-0.414761	0.431968	0.298152	0.354953
HSPA7	0.409437	-0.824927	0.0701857	0.444042	0.0583714	-0.207438	-0.907726	0.799853	-2.65647	-0.865092
IDH3B	0.0539398	0.2211	0.13819	0.0623622	0.0715824	0.135394	0.0514701	-0.143906	0.0434929	0.679379
IFI44L	-0.210775	-0.525787	-0.312092	-0.23649	-0.847676	-1.03138	-1.62851	-0.0590548	-0.24018	-0.291851
IFI6	-0.12458	-0.436388	-0.135173	-0.280299	-1.77922	-1.12702	-1.34038	-0.27519	0.0948549	0.0662178
IL2RB	-0.653548	-0.263972	-0.221465	0.108764	-0.627965	-0.497685	-0.672065	2.04513	-1.41589	-0.528764
IPO7	0.391424	0.379996	0.278967	0.339759	0.59974	0.589108	0.281667	0.213132	0.0968858	0.545859
IQSEC3P1	-0.280676	-1.05361	-0.23667	-0.667767	-0.489168	-0.152946	0.617968	0.461461	-0.262037	-1.43905
IRS4	0.715363	0.22601	0.2647	-0.448734	-1.48233	0.0617724	0.0569765	-0.454546	-0.00291297	-0.146014
ISG15	-0.463632	-0.368369	-0.420582	-0.307597	-1.40825	-1.22962	-1.49736	0.0950738	-0.176562	-0.149641
KCNQ5	0.437557	0.0777943	0.926507	0.370305	0.57273	0.354143	0.721609	0.704985	0.0396551	0.925167
KDM4C	-0.197411	-0.129787	-0.198258	-0.234589	0.060318	0.0193084	0.0527863	-0.03976	-0.0819052	-0.295986
KIF13B	0.275089	0.0858307	-0.450741	-0.377501	0.1453	-0.0499642	-0.391823	-0.101129	-0.112043	-0.322475
LDHD	0.118373	-0.113199	-0.152611	-0.175777	-0.678978	-0.488012	-1.16927	-0.791889	0.104775	-0.273637
LDLRAD3	-0.161463	0.0171724	-0.308821	-0.253427	0.055895	-0.0167612	-0.607638	0.0269419	-0.0189341	-0.172821
LINC00511	-0.314777	-0.392598	-0.203388	-0.24883	-0.586963	-0.506042	-0.640948	-0.20148	-0.0576445	-0.690046
LINC01857	0.0541795	-0.0215215	2.67997	3.93854	0.668513	0.472528	0.471356	4.62467	0.328954	NA
LINC02280	1.00921	-0.966698	-0.940284	-0.721646	-0.153361	-0.47016	0.323082	0.114173	-1.08948	-0.874084
LINC02767	-0.679709	-0.267226	-0.228447	-0.39305	-0.436659	0.21191	0.0231262	0.317157	0.160459	-0.516809
MLYCD	-0.587441	-0.514435	-0.465372	-0.510791	-0.54917	-0.574962	-0.604099	-0.17107	-0.0701441	-0.911725
MMP7	0.33615	0.27179	2.46021	2.57193	1.96116	1.02351	0.503711	2.25418	-0.168226	0.650976
MPZ	-0.22728	-0.469238	0.636292	0.143592	-1.62017	-0.66178	-0.337737	0.376786	0.17614	-0.585243
MRFAP1	0.389479	0.347429	0.0580785	0.120091	0.172005	0.174844	-0.114231	-0.161073	0.118587	0.387411
MRPL19	0.388039	0.27352	0.201378	0.337916	0.637696	0.540863	0.157883	0.266469	0.162765	0.40007
MT-ND4	-0.0469647	-0.282212	-0.854467	-0.618804	-0.399163	-0.387169	-0.581689	-0.108517	-0.288385	-0.730217
MT-ND6	-0.123832	-0.328507	-0.794457	-0.780314	-0.400882	-0.701455	-0.32234	-0.168608	-0.22558	-0.563941
MTCO2P12	0.725212	-3.94106	-1.23387	-4.94607	-0.8674	-0.87875	-1.28476	0.740764	-0.692049	-0.31016
MTERF4	-0.411517	-0.228225	-0.331607	-0.37184	-0.0880165	-0.157402	-0.00128075	-0.050229	-0.139592	-0.163244
MUSTN1	-0.962583	-0.3025	0.0639546	-0.0853449	-0.655588	-0.962955	-0.227778	0.538359	-1.32687	0.0371214
MYH3	-0.736462	-0.44104	-0.63573	-0.714336	-0.241967	-0.452126	-0.487346	-0.167649	-0.01521	-0.673783
NDUFB4	0.33659	0.316162	0.263657	0.272084	0.16837	0.174546	-0.0256587	0.0389572	0.0580181	0.798239
NEK6	0.167046	-0.189458	0.0884644	0.353147	-0.378888	-0.338349	-0.704183	0.256359	-0.0409872	-0.614727
NGFR	0.0622647	0.727274	-0.338278	-0.491352	0.734399	0.186392	-7.70638	-1.18981	0.403925	-0.653181
NIPAL3	-0.0151228	0.197797	-0.388094	-0.354761	0.255152	0.110271	-0.0870791	-0.231005	-0.0857205	0.179036
NOSTRIN	-0.0444985	-0.179844	-0.777069	-0.802368	-0.676959	-0.371445	-1.31475	-0.0958133	-0.071803	-0.590949
NR4A1	-0.215301	-0.610407	-0.348203	-0.630016	-0.102445	-0.255827	-1.26851	0.0678131	-1.7407	-1.05064
NR4A3	0.451977	-0.344	0.0514657	0.127376	0.311443	0.160329	0.158912	0.00424129	-1.38274	0.138783
OAS3	-0.423529	-0.454918	-0.569721	-0.267247	-1.07559	-0.796876	-1.20409	0.18118	0.0144355	-0.88595
OXTR	0.379218	-0.461751	-0.402098	-0.652589	-1.03399	-0.888101	-1.76572	-0.76502	0.282809	-0.86131
PCSK9	-0.536593	-0.0542535	0.976784	-0.0357131	-1.54557	-0.961237	-0.0427357	-0.591706	0.538447	-0.579453
PCYT2	-0.196113	-0.0865335	-0.458064	-0.509408	-0.385321	-0.362585	-0.288504	-0.630365	0.0427771	-0.209539
PGRMC1	0.428104	0.405449	0.0574367	-0.0676541	0.3407	0.361544	0.179932	-0.364671	0.121987	0.828933
PITPNM2	-0.567066	-0.390819	-0.31905	-0.243719	-0.332002	-0.395479	0.0227722	-0.0153633	-0.215457	-0.447554
PKD2L1	-0.444468	-0.320865	1.79843	2.54522	-0.512792	0.00565028	0.351109	3.66504	0.141786	0.208249
PKIB	0.307567	0.574589	0.753076	0.701564	0.0106626	0.748874	0.674463	0.367343	0.260842	1.56946
PLAT	-0.169119	-0.0151402	-0.27313	-0.38796	-1.08633	-0.689265	-1.11148	-0.029001	0.0956093	-0.438336
PLIN1	0.122977	-0.336734	-0.928939	-0.245059	0.0107625	-0.227641	-1.11046	-0.0963234	-0.204715	-0.563297
PPARG	0.0819146	0.15235	0.717272	0.889546	0.259868	-0.0695516	0.270247	0.977053	0.265283	0.00352328
PRF1	-0.494683	-0.830374	-0.232712	0.00369911	-1.01638	-1.89901	-1.48763	1.83903	-1.12441	-0.423314
PRR13	0.14762	0.319896	0.139527	0.227813	-0.0765259	0.0267991	-0.232071	-0.104241	0.153652	0.488707
PSMC5	-0.0276821	0.153387	0.00798942	-0.0342673	0.00773139	0.0298689	-0.0595503	-0.034178	0.0475085	0.538817
PTPN18	-0.524472	-0.369835	0.0136739	0.0270702	-0.549359	-0.644877	-0.414198	0.13737	0.0866192	-0.385047
PXK	0.135007	0.194166	-0.525342	-0.429728	0.726669	0.281374	-0.267985	-0.360882	-0.111946	-0.177904
RAB4B	0.0537828	0.143444	-0.27311	-0.230535	-0.00017374	-0.0591687	-0.118001	-0.532431	0.00586114	0.286771
RBM27	0.234925	0.228119	0.238827	0.264243	0.445046	0.444142	0.200014	0.0732689	0.101142	0.374215
RBMS2	-0.0877803	-0.071173	-0.269609	-0.320286	-0.304178	-0.184525	-0.419968	0.0636179	0.0549249	-0.726946
RGS10	0.509214	0.310764	0.655127	0.649518	0.389795	-0.0402049	-0.535744	0.332632	-0.168956	0.396565
RIPK1	-0.188981	-0.221616	0.0480319	0.109603	-0.374803	-0.434423	-0.223235	0.207541	0.0373771	-0.569487
RNF144A	-0.0953114	-0.036167	-0.348265	-0.301149	0.288875	0.0431732	0.0614854	-0.11723	0.142388	-0.0835704
RPL7L1P3	-0.145793	-0.860364	-0.343384	-0.102401	-0.579989	-0.265391	-0.067656	-0.42324	-0.364871	-1.01522
RPRD1A	0.289648	0.310707	0.10796	0.15269	0.560927	0.574904	0.54993	0.0736996	0.0926567	0.608328
RPS3AP14	-0.87419	-0.775947	0.336629	0.000851832	-0.381534	-0.65882	0.209726	0.594717	-0.118607	-1.38961
RPS4Y1	0.440402	0.406963	0.453255	0.479998	0.263402	0.343109	-0.00527283	0.582985	0.164547	0.543038
SDS	0.388835	-0.0623974	-0.0380105	-0.21592	-1.62892	-0.52988	-1.10968	0.018078	-0.234134	-0.429643
SEC62	0.453534	0.360748	0.269324	0.340709	0.550966	0.569618	0.12279	0.144668	0.111258	0.644187
SERINC1	0.44161	0.375965	0.0964707	0.187945	0.676798	0.61715	0.200303	0.0476533	0.0923464	0.88893
SERPIND1	0.989306	1.10853	1.78489	-0.620102	0.852906	-3.30249	-0.612756	-0.323846	0.531275	-1.25537
SETD3	0.238509	0.190116	0.0640541	0.0986099	0.180228	0.16329	0.0444912	0.0695168	0.0153664	0.177522
SGPP1	0.371123	0.300541	0.16264	0.212272	0.296261	0.391737	0.235465	0.0427882	0.104269	0.516143
SHTN1	0.221045	0.245025	-0.421646	-0.306238	0.308783	0.202137	-0.59374	-0.120344	-0.106245	-0.147368
SLC16A1-AS1	-0.598151	-0.538575	-0.44694	-0.421214	-0.292199	-0.50548	-0.429939	-0.120411	-0.0595052	-0.656888
SLC18A2	0.412451	0.457655	0.495975	-0.76023	-3.71256	0.691994	-0.888391	-0.199718	0.168444	0.70028
SLC2A11	-0.638362	-0.392095	-0.248506	-0.375571	-0.410638	-0.371231	0.0786524	-0.114954	-0.132647	-0.264751
SLC4A1	-0.782396	-0.647414	-1.9568	-0.882577	-1.00957	-1.70042	-1.53746	-0.164381	-0.450703	-2.06843
SLC6A13	-0.0761295	-0.254806	0.558089	-0.138767	-0.296213	-1.12347	-0.674844	0.45746	-0.76818	-0.587811
SLC8A1	0.557767	0.284531	0.607973	0.227819	0.611353	0.604101	0.931662	0.176849	0.203326	0.659638
SNCA	0.14616	0.33416	-0.035233	0.00951023	0.610857	0.657989	0.621688	-0.195547	0.110326	1.085
SPOCK3	0.787778	0.526875	-0.0555139	-0.0876466	0.98793	0.478398	-0.144537	-0.280808	0.0800644	0.842622
SRP68	0.0760587	0.194333	0.196738	0.100707	0.0598444	0.129401	0.0648415	0.0351463	0.0889464	0.428921
ST18	0.0533088	0.352663	-0.649389	-0.489808	0.883556	0.287438	-0.313394	-0.235871	-0.263194	-0.0950628
STX16-NPEPL1	-0.712158	-1.03307	-0.436295	-0.42597	-1.07519	-1.42546	-0.621496	-0.267417	0.0653581	-1.24028
SUDS3P1	-1.06637	-0.644872	0.0654334	-0.169426	-0.732184	-1.06354	-0.260941	-0.279096	-0.335898	-1.88603
TANGO6	-0.300426	-0.0564928	-0.0655519	-0.099794	-0.0229364	-0.0405588	0.0199701	-0.0763992	0.0451357	-0.185524
TM9SF3	0.455314	0.409346	0.349667	0.331049	0.553266	0.586875	0.182843	0.150854	0.0903861	0.804481
TMEM176B	0.496918	0.15836	0.433858	0.55965	-0.384527	-0.0670271	-0.421216	0.072568	0.426063	-0.267563
TMEM267	0.378029	0.401763	0.44416	0.458895	0.652656	0.942693	0.81108	0.120498	0.218338	0.843808
TNNI2	0.132831	1.18295	1.4241	1.26575	-1.00499	-0.576341	-1.67953	0.76282	1.29182	0.699635
TOX4	0.0316062	0.169303	0.0664511	0.104082	0.146066	0.176715	0.060193	0.0906184	0.00206672	0.434875
TPD52	0.314067	0.377524	-0.0222742	-0.0711411	0.756836	0.72977	0.706939	-0.100848	0.229605	0.920476
TSNARE1	-0.596384	-0.392458	-0.393742	-0.434319	-0.502745	-0.780451	-0.282255	0.100891	-0.090823	-0.356977
UBE2A	0.35231	0.312074	0.251191	0.341624	0.463142	0.360811	0.0727458	0.27276	0.0333847	0.585306
UBE2Q2P2	-0.366024	-0.54477	-0.0337783	-0.16429	0.20172	-0.0135054	0.0830743	-0.275147	-0.260456	-0.701994
UFM1	0.346343	0.337438	0.189799	0.254493	0.512529	0.530111	0.27501	0.209517	0.028063	0.472187
UQCRFS1	0.301706	0.387511	0.208239	0.211161	0.0547493	0.20139	0.0150847	-0.188867	0.0610936	0.791979
USP12	0.3047	0.263928	-0.0413045	0.0219534	0.553221	0.509723	0.349516	0.144336	-0.0246166	0.629735
USP4	-0.222469	-0.123446	-0.01153	0.0533918	-0.106267	-0.0833587	-0.073841	0.0268312	-0.0764283	-0.160552
USP9X	0.202696	0.260861	0.152408	0.200953	0.357685	0.349506	0.0880386	0.0801368	0.0173527	0.500614
VAV2	0.0779824	-0.241749	-0.0692803	-0.142521	-0.513214	-0.330407	-0.575348	-0.294677	0.0667783	-0.463289
VPS25	0.196989	0.262875	0.175151	0.200746	-0.0734158	0.0497133	-0.0783495	0.0626293	0.0336892	0.571667
WBP1	-0.239113	-0.153433	-0.301655	-0.211212	-0.424955	-0.337799	-0.628565	-0.306571	-0.0278645	-0.255561
YPEL2	-0.0310831	0.105019	-0.294732	-0.31164	0.448836	0.297599	0.218803	-0.0477245	-0.00971361	0.111737
YWHAH-AS1	-0.341078	-0.584643	0.152003	-0.43154	0.0892593	-0.592482	0.628807	0.093331	-0.266312	-0.268426
ZNF286A-TBC1D26	0.0680881	-0.650794	-0.26376	-0.608937	-0.393826	-0.749325	-0.11028	-0.975834	-0.169235	-1.01058
ZNF337	-0.360567	-0.271166	-0.0983816	-0.111311	-0.0216884	-0.0670958	0.0562328	0.0695902	-0.00710137	-0.433537
ZNF34	-0.400721	-0.272081	-0.219859	-0.331306	-0.158598	-0.229696	-0.169057	-0.355194	-0.0370752	-0.52071
ZNF490	-0.0883475	-0.208423	0.0153436	-0.0613181	0.00671578	-0.0635517	0.0290074	0.0493916	-0.0573309	-0.244935
ZNF570	0.311996	0.18724	0.157133	0.161999	0.497954	0.443411	0.302782	0.0863774	0.0270858	0.306924
