# Supplementary material for: Multi-regional transcriptomic profiling reveals divergent molecular mechanisms in ALS-related neurodegeneration
Source: PLoS Genet. 2026 Jul 8;22(7):e1012225. doi: 10.1371/journal.pgen.1012225 (PMC13362351; doi:10.1371/journal.pgen.1012225)
Supplement: S7 Table — (XLSX) [file pgen.1012225.s007.xlsx]

## Sheet: 工作表1
S7 Table. Differential express genes (DEGs) counts for ALS clinical duration
	ALS-C9 Long Clinical Duration Sample no.	ALS-C9 Short Clinical Duration Sample no.	ALS-non-C9 Long Clinical Duration Sample no.	ALS-non-C9 Short Clinical Duration Sample no.	ALS-C9 DEG no.	ALS-non-C9 DEG no.
					ALS-C9 Short vs. ALS-C9 Long	ALS-non-C9 Short vs. ALS-non-C9 Long
Cerebellum	7	8	38	43	800	0
Frontal Cortex	10	13	41	56	3	1
Lumbar Spinal Cord	6	9	34	41	5	5
Cervical Spinal Cord	6	9	39	37	1	9
Medial Motor Cortex	6	6	29	28	11	0
Lateral Motor Cortex	6	7	30	29	2	2
Occipital Cortex	3	4	19	20	18	0
Thoracic Spinal Cord	3	2	17	17	0	3
Temporal Cortex	0	0	2	4	0	0
Hippocampus	2	2	7	15	0	1
