# Supplementary material for: Multi-regional transcriptomic profiling reveals divergent molecular mechanisms in ALS-related neurodegeneration
Source: PLoS Genet. 2026 Jul 8;22(7):e1012225. doi: 10.1371/journal.pgen.1012225 (PMC13362351; doi:10.1371/journal.pgen.1012225)
Supplement: S8 Table — (XLSX) [file pgen.1012225.s008.xlsx]

## Sheet: 工作表1
S8 Table. Enrichment trend of Gene set enrichment analysis for ALS disease and ALS duration
Tissue	Hallmark pathway	Specificity of ALS Disease	Specificity of ALS duration	NES of ALS Disease (C9)	NES of ALS Disease (non-C9)	NES of ALS Duration (C9)	NES of ALS Duration (non-C9)	NES Direction of ALS Disease	NES Direction of ALS Duration
Cerebellum	MYC_TARGETS_V1	shared	shared	2.09314	2.4636	2.93	-1.40304	Positive	C9up-nonC9down
Cerebellum	MTORC1_SIGNALING	shared	C9-specific	2.03742	2.31784	2.3898	NA	Positive	Positive
Cerebellum	OXIDATIVE_PHOSPHORYLATION	shared	C9-specific	2.11194	2.4237	2.29692	NA	Positive	Positive
Cerebellum	G2M_CHECKPOINT	shared	shared	1.74867	1.69034	2.23599	-1.39448	Positive	C9up-nonC9down
Cerebellum	PROTEIN_SECRETION	shared	shared	2.12579	2.15726	2.22838	1.84452	Positive	Positive
Cerebellum	E2F_TARGETS	shared	C9-specific	1.48642	1.6495	2.17832	NA	Positive	Positive
Cerebellum	UV_RESPONSE_UP	nonC9-specific	shared	NA	1.52822	2.06519	-1.96245	Positive	C9up-nonC9down
Cerebellum	UNFOLDED_PROTEIN_RESPONSE	shared	shared	1.42687	1.56427	2.04052	-1.60219	Positive	C9up-nonC9down
Cerebellum	ANDROGEN_RESPONSE	shared	C9-specific	1.96383	2.00631	2.03297	NA	Positive	Positive
Cerebellum	PI3K_AKT_MTOR_SIGNALING	shared	C9-specific	1.39592	1.55848	2.00359	NA	Positive	Positive
Cerebellum	EPITHELIAL_MESENCHYMAL_TRANSITION	nonC9-specific	shared	NA	1.54202	-1.80103	-1.58191	Positive	Negative
Cerebellum	COAGULATION	NA	C9-specific	NA	NA	-1.56404	NA	NA	Negative
Cerebellum	HEME_METABOLISM	nonC9-specific	C9-specific	NA	1.53939	1.63303	NA	Positive	Positive
Cerebellum	P53_PATHWAY	nonC9-specific	shared	NA	1.49196	1.62584	-1.52365	Positive	C9up-nonC9down
Cerebellum	SPERMATOGENESIS	shared	C9-specific	1.45096	1.50679	1.61127	NA	Positive	Positive
Cerebellum	HYPOXIA	shared	C9-specific	1.33573	1.62878	1.54806	NA	Positive	Positive
Cerebellum	UV_RESPONSE_DN	shared	C9-specific	1.60455	1.52172	1.54487	NA	Positive	Positive
Cerebellum	MYOGENESIS	C9-specific	shared	-1.40766	NA	-1.43256	-1.73277	Negative	Negative
Cerebellum	KRAS_SIGNALING_DN	NA	C9-specific	NA	NA	-1.39621	NA	NA	Negative
Cerebellum	MITOTIC_SPINDLE	NA	C9-specific	NA	NA	1.407	NA	NA	Positive
Cerebellum	DNA_REPAIR	NA	shared	NA	NA	1.45485	-1.64485	NA	C9up-nonC9down
Cerebellum	ADIPOGENESIS	shared	C9-specific	1.49345	1.84521	1.39469	NA	Positive	Positive
Cerebellum	PANCREAS_BETA_CELLS	NA	C9-specific	NA	NA	1.54178	NA	NA	Positive
Cerebellum	GLYCOLYSIS	nonC9-specific	C9-specific	NA	1.49482	1.33624	NA	Positive	Positive
Cerebellum	MYC_TARGETS_V2	C9-specific	nonC9-specific	-1.45593	NA	NA	-2.11281	Negative	Negative
Cerebellum	TNFA_SIGNALING_VIA_NFKB	nonC9-specific	nonC9-specific	NA	1.68629	NA	-1.80652	Positive	Negative
Cerebellum	ESTROGEN_RESPONSE_EARLY	NA	nonC9-specific	NA	NA	NA	-1.73382	NA	Negative
Cerebellum	ESTROGEN_RESPONSE_LATE	nonC9-specific	nonC9-specific	NA	1.51655	NA	-1.62666	Positive	Negative
Cerebellum	REACTIVE_OXYGEN_SPECIES_PATHWAY	NA	nonC9-specific	NA	NA	NA	-1.62526	NA	Negative
Cerebellum	APOPTOSIS	nonC9-specific	nonC9-specific	NA	1.64578	NA	-1.42227	Positive	Negative
Frontal_Cortex	MYC_TARGETS_V1	shared	shared	2.94546	3.0389	2.76377	-2.04016	Positive	C9up-nonC9down
Frontal_Cortex	MTORC1_SIGNALING	shared	shared	2.41635	2.61168	2.58783	-1.78381	Positive	C9up-nonC9down
Frontal_Cortex	HYPOXIA	nonC9-specific	shared	NA	1.40782	2.51206	-1.31017	Positive	C9up-nonC9down
Frontal_Cortex	TNFA_SIGNALING_VIA_NFKB	shared	shared	1.324	1.51083	2.41169	-2.1817	Positive	C9up-nonC9down
Frontal_Cortex	COMPLEMENT	shared	shared	1.6139	1.74351	2.38965	-1.63521	Positive	C9up-nonC9down
Frontal_Cortex	OXIDATIVE_PHOSPHORYLATION	shared	C9-specific	2.69255	2.88353	2.37451	NA	Positive	Positive
Frontal_Cortex	ANDROGEN_RESPONSE	shared	shared	2.18392	2.20119	2.36356	-1.76777	Positive	C9up-nonC9down
Frontal_Cortex	ADIPOGENESIS	shared	C9-specific	1.7606	2.09608	2.3541	NA	Positive	Positive
Frontal_Cortex	P53_PATHWAY	shared	shared	1.33753	1.52174	2.32246	-1.64901	Positive	C9up-nonC9down
Frontal_Cortex	UV_RESPONSE_UP	shared	shared	1.4739	1.73104	2.28677	-1.51924	Positive	C9up-nonC9down
Frontal_Cortex	IL2_STAT5_SIGNALING	shared	shared	1.29175	1.43532	2.28275	-1.34305	Positive	C9up-nonC9down
Frontal_Cortex	EPITHELIAL_MESENCHYMAL_TRANSITION	nonC9-specific	shared	NA	1.42925	2.28134	-1.67234	Positive	C9up-nonC9down
Frontal_Cortex	ALLOGRAFT_REJECTION	shared	shared	1.47853	1.82269	2.27786	-1.44109	Positive	C9up-nonC9down
Frontal_Cortex	APOPTOSIS	shared	shared	1.55012	1.79087	2.27552	-1.77585	Positive	C9up-nonC9down
Frontal_Cortex	INTERFERON_ALPHA_RESPONSE	NA	shared	NA	NA	2.25292	-1.92439	NA	C9up-nonC9down
Frontal_Cortex	INTERFERON_GAMMA_RESPONSE	NA	shared	NA	NA	2.25131	-2.04831	NA	C9up-nonC9down
Frontal_Cortex	UNFOLDED_PROTEIN_RESPONSE	shared	shared	1.92805	2.15944	2.19632	-1.4701	Positive	C9up-nonC9down
Frontal_Cortex	IL6_JAK_STAT3_SIGNALING	NA	shared	NA	NA	2.16565	-1.69734	NA	C9up-nonC9down
Frontal_Cortex	PROTEIN_SECRETION	shared	shared	2.61021	2.53339	2.16492	-1.70768	Positive	C9up-nonC9down
Frontal_Cortex	COAGULATION	nonC9-specific	shared	NA	1.41824	2.16048	-1.36393	Positive	C9up-nonC9down
Frontal_Cortex	INFLAMMATORY_RESPONSE	shared	shared	1.43644	1.60996	2.14474	-1.43907	Positive	C9up-nonC9down
Frontal_Cortex	KRAS_SIGNALING_UP	shared	shared	1.57947	1.78096	2.02597	-1.42259	Positive	C9up-nonC9down
Frontal_Cortex	CHOLESTEROL_HOMEOSTASIS	shared	shared	1.81692	1.99213	2.00737	-1.66296	Positive	C9up-nonC9down
Frontal_Cortex	XENOBIOTIC_METABOLISM	shared	shared	1.37788	1.695	1.989	-1.47104	Positive	C9up-nonC9down
Frontal_Cortex	TGF_BETA_SIGNALING	NA	shared	NA	NA	1.91496	-1.4938	NA	C9up-nonC9down
Frontal_Cortex	ESTROGEN_RESPONSE_LATE	nonC9-specific	shared	NA	1.4876	1.87559	-1.34396	Positive	C9up-nonC9down
Frontal_Cortex	FATTY_ACID_METABOLISM	shared	shared	1.81624	1.99601	1.86475	-1.35623	Positive	C9up-nonC9down
Frontal_Cortex	PI3K_AKT_MTOR_SIGNALING	shared	C9-specific	1.64102	1.71643	1.82496	NA	Positive	Positive
Frontal_Cortex	E2F_TARGETS	shared	shared	2.23594	2.17992	1.80254	-2.13993	Positive	C9up-nonC9down
Frontal_Cortex	HEME_METABOLISM	shared	C9-specific	1.66934	1.71437	1.79929	NA	Positive	Positive
Frontal_Cortex	GLYCOLYSIS	shared	C9-specific	1.27406	1.49486	1.75111	NA	Positive	Positive
Frontal_Cortex	ESTROGEN_RESPONSE_EARLY	NA	C9-specific	NA	NA	1.68543	NA	NA	Positive
Frontal_Cortex	UV_RESPONSE_DN	NA	C9-specific	NA	NA	1.68428	NA	NA	Positive
Frontal_Cortex	G2M_CHECKPOINT	shared	shared	1.89382	1.80363	1.62699	-2.19209	Positive	C9up-nonC9down
Frontal_Cortex	ANGIOGENESIS	NA	C9-specific	NA	NA	1.81766	NA	NA	Positive
Frontal_Cortex	REACTIVE_OXYGEN_SPECIES_PATHWAY	nonC9-specific	C9-specific	NA	1.51142	1.76115	NA	Positive	Positive
Frontal_Cortex	DNA_REPAIR	shared	C9-specific	1.31534	1.87322	1.51488	NA	Positive	Positive
Frontal_Cortex	MYOGENESIS	NA	C9-specific	NA	NA	1.49373	NA	NA	Positive
Frontal_Cortex	PEROXISOME	shared	C9-specific	1.43603	1.57751	1.42493	NA	Positive	Positive
Frontal_Cortex	KRAS_SIGNALING_DN	shared	C9-specific	-1.42091	-1.34237	-1.39025	NA	Negative	Negative
Frontal_Cortex	APICAL_JUNCTION	C9-specific	C9-specific	-1.35698	NA	1.32336	NA	Negative	Positive
Frontal_Cortex	MITOTIC_SPINDLE	C9-specific	nonC9-specific	1.27441	NA	NA	-1.61152	Positive	Negative
Frontal_Cortex	HEDGEHOG_SIGNALING	NA	nonC9-specific	NA	NA	NA	1.75436	NA	Positive
Frontal_Cortex	WNT_BETA_CATENIN_SIGNALING	NA	nonC9-specific	NA	NA	NA	1.61091	NA	Positive
Lumbar_Spinal_Cord	INTERFERON_GAMMA_RESPONSE	shared	C9-specific	1.72632	1.40173	-2.7943	NA	Positive	Negative
Lumbar_Spinal_Cord	MYC_TARGETS_V1	shared	shared	2.75166	2.4644	-2.78443	-2.3692	Positive	Negative
Lumbar_Spinal_Cord	INTERFERON_ALPHA_RESPONSE	NA	C9-specific	NA	NA	-2.65584	NA	NA	Negative
Lumbar_Spinal_Cord	E2F_TARGETS	shared	shared	1.92085	1.80829	-2.56782	-1.61096	Positive	Negative
Lumbar_Spinal_Cord	ALLOGRAFT_REJECTION	shared	C9-specific	2.16308	2.10311	-2.35898	NA	Positive	Negative
Lumbar_Spinal_Cord	G2M_CHECKPOINT	shared	shared	1.52012	1.34468	-2.16524	-1.38547	Positive	Negative
Lumbar_Spinal_Cord	TNFA_SIGNALING_VIA_NFKB	shared	shared	2.03432	1.41326	-1.96725	-1.5625	Positive	Negative
Lumbar_Spinal_Cord	HYPOXIA	C9-specific	shared	1.56617	NA	1.96122	-1.35883	Positive	C9up-nonC9down
Lumbar_Spinal_Cord	PROTEIN_SECRETION	shared	shared	2.27658	2.10462	-1.93293	-1.46459	Positive	Negative
Lumbar_Spinal_Cord	TGF_BETA_SIGNALING	C9-specific	C9-specific	1.60393	NA	-1.8881	NA	Positive	Negative
Lumbar_Spinal_Cord	MYC_TARGETS_V2	NA	C9-specific	NA	NA	-1.83813	NA	NA	Negative
Lumbar_Spinal_Cord	INFLAMMATORY_RESPONSE	shared	C9-specific	1.91935	1.64984	-1.78912	NA	Positive	Negative
Lumbar_Spinal_Cord	KRAS_SIGNALING_UP	shared	C9-specific	2.12859	1.84852	-1.77587	NA	Positive	Negative
Lumbar_Spinal_Cord	OXIDATIVE_PHOSPHORYLATION	shared	shared	2.32488	2.53478	-1.76939	-2.30787	Positive	Negative
Lumbar_Spinal_Cord	GLYCOLYSIS	shared	C9-specific	1.30576	1.33505	1.67118	NA	Positive	Positive
Lumbar_Spinal_Cord	APOPTOSIS	shared	C9-specific	1.90744	1.55188	-1.60234	NA	Positive	Negative
Lumbar_Spinal_Cord	IL2_STAT5_SIGNALING	C9-specific	C9-specific	1.53251	NA	-1.57705	NA	Positive	Negative
Lumbar_Spinal_Cord	COMPLEMENT	shared	C9-specific	2.06895	2.04562	-1.56784	NA	Positive	Negative
Lumbar_Spinal_Cord	IL6_JAK_STAT3_SIGNALING	C9-specific	C9-specific	1.4031	NA	-1.62984	NA	Positive	Negative
Lumbar_Spinal_Cord	DNA_REPAIR	nonC9-specific	C9-specific	NA	1.35087	-1.61641	NA	Positive	Negative
Lumbar_Spinal_Cord	ESTROGEN_RESPONSE_EARLY	NA	shared	NA	NA	1.46288	-1.36601	NA	C9up-nonC9down
Lumbar_Spinal_Cord	MYOGENESIS	NA	shared	NA	NA	1.43516	-1.7303	NA	C9up-nonC9down
Lumbar_Spinal_Cord	EPITHELIAL_MESENCHYMAL_TRANSITION	shared	shared	2.32992	1.93093	-1.41728	-1.53949	Positive	Negative
Lumbar_Spinal_Cord	SPERMATOGENESIS	NA	shared	NA	NA	-1.42007	-1.49725	NA	Negative
Lumbar_Spinal_Cord	UV_RESPONSE_DN	shared	shared	1.87987	1.54162	-1.3635	-1.62599	Positive	Negative
Lumbar_Spinal_Cord	ANDROGEN_RESPONSE	shared	shared	1.90142	1.6523	-1.41021	-1.64674	Positive	Negative
Lumbar_Spinal_Cord	KRAS_SIGNALING_DN	NA	C9-specific	NA	NA	1.33313	NA	NA	Positive
Lumbar_Spinal_Cord	MTORC1_SIGNALING	shared	nonC9-specific	1.98679	1.86697	NA	-1.72263	Positive	Negative
Lumbar_Spinal_Cord	UNFOLDED_PROTEIN_RESPONSE	shared	nonC9-specific	1.89144	1.65693	NA	-1.71495	Positive	Negative
Lumbar_Spinal_Cord	FATTY_ACID_METABOLISM	shared	nonC9-specific	1.68392	1.66456	NA	-1.62394	Positive	Negative
Lumbar_Spinal_Cord	CHOLESTEROL_HOMEOSTASIS	NA	nonC9-specific	NA	NA	NA	-1.65632	NA	Negative
Lumbar_Spinal_Cord	ESTROGEN_RESPONSE_LATE	shared	nonC9-specific	1.37963	1.45289	NA	-1.47971	Positive	Negative
Lumbar_Spinal_Cord	UV_RESPONSE_UP	shared	nonC9-specific	1.37224	1.28746	NA	-1.45716	Positive	Negative
Cervical_Spinal_Cord	OXIDATIVE_PHOSPHORYLATION	shared	shared	2.27792	2.5326	2.79003	-1.95054	Positive	C9up-nonC9down
Cervical_Spinal_Cord	MTORC1_SIGNALING	shared	shared	1.89503	2.0248	2.11201	-1.74295	Positive	C9up-nonC9down
Cervical_Spinal_Cord	FATTY_ACID_METABOLISM	shared	shared	1.61446	1.75995	2.09735	-1.54614	Positive	C9up-nonC9down
Cervical_Spinal_Cord	ADIPOGENESIS	shared	C9-specific	1.78953	2.0462	2.0247	NA	Positive	Positive
Cervical_Spinal_Cord	PROTEIN_SECRETION	shared	shared	2.47636	2.26691	2.02028	-2.28874	Positive	C9up-nonC9down
Cervical_Spinal_Cord	TNFA_SIGNALING_VIA_NFKB	shared	shared	1.92898	2.01688	-2.00241	1.35488	Positive	C9down-nonC9up
Cervical_Spinal_Cord	MYC_TARGETS_V1	shared	shared	2.41973	2.57501	1.9206	-2.20415	Positive	C9up-nonC9down
Cervical_Spinal_Cord	UV_RESPONSE_UP	NA	C9-specific	NA	NA	1.91509	NA	NA	Positive
Cervical_Spinal_Cord	XENOBIOTIC_METABOLISM	shared	C9-specific	1.60886	1.77348	1.86282	NA	Positive	Positive
Cervical_Spinal_Cord	MITOTIC_SPINDLE	nonC9-specific	C9-specific	NA	-1.28534	-1.79384	NA	Negative	Negative
Cervical_Spinal_Cord	G2M_CHECKPOINT	NA	shared	NA	NA	-1.59355	-1.53839	NA	Negative
Cervical_Spinal_Cord	DNA_REPAIR	nonC9-specific	C9-specific	NA	1.47754	1.51503	NA	Positive	Positive
Cervical_Spinal_Cord	CHOLESTEROL_HOMEOSTASIS	NA	shared	NA	NA	1.63621	-1.65132	NA	C9up-nonC9down
Cervical_Spinal_Cord	REACTIVE_OXYGEN_SPECIES_PATHWAY	nonC9-specific	C9-specific	NA	1.50337	1.66603	NA	Positive	Positive
Cervical_Spinal_Cord	GLYCOLYSIS	shared	C9-specific	1.29786	1.54829	1.41161	NA	Positive	Positive
Cervical_Spinal_Cord	INTERFERON_GAMMA_RESPONSE	shared	shared	1.6107	1.83048	-1.3924	2.2489	Positive	C9down-nonC9up
Cervical_Spinal_Cord	UNFOLDED_PROTEIN_RESPONSE	shared	C9-specific	1.6333	1.69048	1.42856	NA	Positive	Positive
Cervical_Spinal_Cord	UV_RESPONSE_DN	shared	C9-specific	1.61097	1.37217	-1.39943	NA	Positive	Negative
Cervical_Spinal_Cord	INFLAMMATORY_RESPONSE	shared	shared	1.77479	1.84858	-1.36324	1.62677	Positive	C9down-nonC9up
Cervical_Spinal_Cord	ANDROGEN_RESPONSE	shared	nonC9-specific	1.94646	1.745	NA	-1.7838	Positive	Negative
Cervical_Spinal_Cord	SPERMATOGENESIS	NA	nonC9-specific	NA	NA	NA	-1.71093	NA	Negative
Cervical_Spinal_Cord	E2F_TARGETS	nonC9-specific	nonC9-specific	NA	1.41801	NA	-1.67468	Positive	Negative
Cervical_Spinal_Cord	HEME_METABOLISM	shared	nonC9-specific	1.40749	1.28249	NA	-1.61029	Positive	Negative
Cervical_Spinal_Cord	INTERFERON_ALPHA_RESPONSE	nonC9-specific	nonC9-specific	NA	1.40067	NA	2.24485	Positive	Positive
Cervical_Spinal_Cord	COAGULATION	shared	nonC9-specific	1.72009	1.92191	NA	1.83551	Positive	Positive
Cervical_Spinal_Cord	ALLOGRAFT_REJECTION	shared	nonC9-specific	2.07686	2.47837	NA	1.82391	Positive	Positive
Cervical_Spinal_Cord	EPITHELIAL_MESENCHYMAL_TRANSITION	shared	nonC9-specific	1.69633	1.86945	NA	1.63397	Positive	Positive
Cervical_Spinal_Cord	APICAL_JUNCTION	C9-specific	nonC9-specific	-1.38689	NA	NA	1.59255	Negative	Positive
Cervical_Spinal_Cord	COMPLEMENT	shared	nonC9-specific	2.00792	2.15117	NA	1.58365	Positive	Positive
Cervical_Spinal_Cord	KRAS_SIGNALING_UP	shared	nonC9-specific	1.81584	1.92629	NA	1.56456	Positive	Positive
Cervical_Spinal_Cord	IL2_STAT5_SIGNALING	shared	nonC9-specific	1.4214	1.57778	NA	1.33425	Positive	Positive
Cervical_Spinal_Cord	IL6_JAK_STAT3_SIGNALING	nonC9-specific	nonC9-specific	NA	1.58718	NA	1.43496	Positive	Positive
Cervical_Spinal_Cord	BILE_ACID_METABOLISM	shared	nonC9-specific	1.46582	1.53526	NA	-1.41865	Positive	Negative
Cervical_Spinal_Cord	WNT_BETA_CATENIN_SIGNALING	shared	nonC9-specific	-1.51476	-1.45191	NA	1.51079	Negative	Positive
Medial_Motor_Cortex	OXIDATIVE_PHOSPHORYLATION	nonC9-specific	C9-specific	NA	1.63035	-2.82365	NA	Positive	Negative
Medial_Motor_Cortex	MYC_TARGETS_V1	shared	shared	2.15909	2.50952	-2.42129	-2.07526	Positive	Negative
Medial_Motor_Cortex	ADIPOGENESIS	C9-specific	C9-specific	-1.39277	NA	-1.95596	NA	Negative	Negative
Medial_Motor_Cortex	FATTY_ACID_METABOLISM	NA	C9-specific	NA	NA	-1.8698	NA	NA	Negative
Medial_Motor_Cortex	PROTEIN_SECRETION	shared	C9-specific	2.18181	2.33714	-1.81729	NA	Positive	Negative
Medial_Motor_Cortex	E2F_TARGETS	shared	shared	1.70793	2.04094	-1.60923	-1.61274	Positive	Negative
Medial_Motor_Cortex	TNFA_SIGNALING_VIA_NFKB	NA	shared	NA	NA	-1.51567	-2.38223	NA	Negative
Medial_Motor_Cortex	DNA_REPAIR	C9-specific	shared	-1.39263	NA	-1.62157	-1.57414	Negative	Negative
Medial_Motor_Cortex	APICAL_SURFACE	NA	C9-specific	NA	NA	1.64278	NA	NA	Positive
Medial_Motor_Cortex	BILE_ACID_METABOLISM	NA	C9-specific	NA	NA	-1.50264	NA	NA	Negative
Medial_Motor_Cortex	UV_RESPONSE_UP	NA	nonC9-specific	NA	NA	NA	-2.04944	NA	Negative
Medial_Motor_Cortex	G2M_CHECKPOINT	shared	nonC9-specific	1.68158	1.87233	NA	-1.85193	Positive	Negative
Medial_Motor_Cortex	HYPOXIA	NA	nonC9-specific	NA	NA	NA	-1.83635	NA	Negative
Medial_Motor_Cortex	ESTROGEN_RESPONSE_LATE	shared	nonC9-specific	-1.65983	-1.39883	NA	-1.79315	Negative	Negative
Medial_Motor_Cortex	APOPTOSIS	NA	nonC9-specific	NA	NA	NA	-1.71824	NA	Negative
Medial_Motor_Cortex	P53_PATHWAY	NA	nonC9-specific	NA	NA	NA	-1.71489	NA	Negative
Medial_Motor_Cortex	INTERFERON_ALPHA_RESPONSE	shared	nonC9-specific	-2.4706	-2.14304	NA	-1.69896	Negative	Negative
Medial_Motor_Cortex	ANDROGEN_RESPONSE	shared	nonC9-specific	1.90652	2.02218	NA	-1.69447	Positive	Negative
Medial_Motor_Cortex	EPITHELIAL_MESENCHYMAL_TRANSITION	C9-specific	nonC9-specific	-1.52474	NA	NA	-1.68236	Negative	Negative
Medial_Motor_Cortex	MYOGENESIS	shared	nonC9-specific	-1.83892	-1.63362	NA	-1.62857	Negative	Negative
Medial_Motor_Cortex	TGF_BETA_SIGNALING	NA	nonC9-specific	NA	NA	NA	-1.88512	NA	Negative
Medial_Motor_Cortex	CHOLESTEROL_HOMEOSTASIS	NA	nonC9-specific	NA	NA	NA	-1.74721	NA	Negative
Medial_Motor_Cortex	UNFOLDED_PROTEIN_RESPONSE	shared	nonC9-specific	1.34752	1.52645	NA	-1.63575	Positive	Negative
Medial_Motor_Cortex	INTERFERON_GAMMA_RESPONSE	shared	nonC9-specific	-2.08961	-1.8515	NA	-1.4212	Negative	Negative
Medial_Motor_Cortex	ESTROGEN_RESPONSE_EARLY	shared	nonC9-specific	-1.64656	-1.57335	NA	-1.41775	Negative	Negative
Medial_Motor_Cortex	IL2_STAT5_SIGNALING	NA	nonC9-specific	NA	NA	NA	-1.36855	NA	Negative
Medial_Motor_Cortex	MITOTIC_SPINDLE	shared	nonC9-specific	1.31682	1.37286	NA	-1.34309	Positive	Negative
Medial_Motor_Cortex	MTORC1_SIGNALING	shared	nonC9-specific	1.62038	1.94469	NA	-1.33711	Positive	Negative
Medial_Motor_Cortex	UV_RESPONSE_DN	shared	nonC9-specific	1.48353	1.40687	NA	-1.37373	Positive	Negative
Lateral_Motor_Cortex	COMPLEMENT	NA	shared	NA	NA	2.40503	-1.58785	NA	C9up-nonC9down
Lateral_Motor_Cortex	IL6_JAK_STAT3_SIGNALING	NA	C9-specific	NA	NA	2.36978	NA	NA	Positive
Lateral_Motor_Cortex	KRAS_SIGNALING_UP	shared	shared	1.4341	1.50085	2.3588	-1.77738	Positive	C9up-nonC9down
Lateral_Motor_Cortex	INFLAMMATORY_RESPONSE	NA	shared	NA	NA	2.35412	-1.70294	NA	C9up-nonC9down
Lateral_Motor_Cortex	EPITHELIAL_MESENCHYMAL_TRANSITION	NA	C9-specific	NA	NA	2.31456	NA	NA	Positive
Lateral_Motor_Cortex	ALLOGRAFT_REJECTION	NA	shared	NA	NA	2.31315	-1.67562	NA	C9up-nonC9down
Lateral_Motor_Cortex	INTERFERON_GAMMA_RESPONSE	shared	shared	-1.71959	-1.56253	2.30779	-1.69496	Negative	C9up-nonC9down
Lateral_Motor_Cortex	ANDROGEN_RESPONSE	shared	shared	1.93633	2.03203	2.29954	-1.83041	Positive	C9up-nonC9down
Lateral_Motor_Cortex	TNFA_SIGNALING_VIA_NFKB	NA	shared	NA	NA	2.19769	-2.15975	NA	C9up-nonC9down
Lateral_Motor_Cortex	APOPTOSIS	NA	shared	NA	NA	2.16443	-1.57645	NA	C9up-nonC9down
Lateral_Motor_Cortex	INTERFERON_ALPHA_RESPONSE	shared	shared	-2.17599	-1.96523	2.14927	-1.58034	Negative	C9up-nonC9down
Lateral_Motor_Cortex	IL2_STAT5_SIGNALING	NA	shared	NA	NA	2.12736	-1.33134	NA	C9up-nonC9down
Lateral_Motor_Cortex	P53_PATHWAY	NA	shared	NA	NA	2.08853	-1.60377	NA	C9up-nonC9down
Lateral_Motor_Cortex	HYPOXIA	NA	shared	NA	NA	2.06034	-1.57332	NA	C9up-nonC9down
Lateral_Motor_Cortex	TGF_BETA_SIGNALING	nonC9-specific	shared	NA	1.53299	1.98019	-1.56264	Positive	C9up-nonC9down
Lateral_Motor_Cortex	ESTROGEN_RESPONSE_EARLY	shared	C9-specific	-1.57184	-1.40093	1.9462	NA	Negative	Positive
Lateral_Motor_Cortex	MTORC1_SIGNALING	shared	shared	2.05884	2.27501	1.85243	-2.29989	Positive	C9up-nonC9down
Lateral_Motor_Cortex	COAGULATION	NA	C9-specific	NA	NA	1.8388	NA	NA	Positive
Lateral_Motor_Cortex	ESTROGEN_RESPONSE_LATE	C9-specific	shared	-1.37206	NA	1.81712	-1.74663	Negative	C9up-nonC9down
Lateral_Motor_Cortex	PROTEIN_SECRETION	shared	shared	2.38087	2.58782	1.77054	-1.79834	Positive	C9up-nonC9down
Lateral_Motor_Cortex	MYC_TARGETS_V1	shared	shared	2.57104	2.63461	1.70795	-2.93222	Positive	C9up-nonC9down
Lateral_Motor_Cortex	UV_RESPONSE_UP	NA	shared	NA	NA	1.65538	-2.10606	NA	C9up-nonC9down
Lateral_Motor_Cortex	UV_RESPONSE_DN	nonC9-specific	shared	NA	1.54686	1.64283	-1.355	Positive	C9up-nonC9down
Lateral_Motor_Cortex	APICAL_JUNCTION	shared	C9-specific	-1.60021	-1.37241	1.62924	NA	Negative	Positive
Lateral_Motor_Cortex	HEME_METABOLISM	nonC9-specific	shared	NA	1.39037	1.61484	-1.39914	Positive	C9up-nonC9down
Lateral_Motor_Cortex	XENOBIOTIC_METABOLISM	C9-specific	shared	-1.32353	NA	1.53545	-1.38931	Negative	C9up-nonC9down
Lateral_Motor_Cortex	UNFOLDED_PROTEIN_RESPONSE	shared	shared	1.63509	1.78917	1.63623	-2.31518	Positive	C9up-nonC9down
Lateral_Motor_Cortex	ANGIOGENESIS	NA	C9-specific	NA	NA	1.75683	NA	NA	Positive
Lateral_Motor_Cortex	PI3K_AKT_MTOR_SIGNALING	shared	shared	1.73398	1.73864	1.54208	-1.72976	Positive	C9up-nonC9down
Lateral_Motor_Cortex	WNT_BETA_CATENIN_SIGNALING	NA	C9-specific	NA	NA	1.63685	NA	NA	Positive
Lateral_Motor_Cortex	KRAS_SIGNALING_DN	shared	C9-specific	-1.47654	-1.39457	-1.37414	NA	Negative	Negative
Lateral_Motor_Cortex	OXIDATIVE_PHOSPHORYLATION	shared	shared	1.61509	2.00922	-1.30183	-2.78981	Positive	Negative
Lateral_Motor_Cortex	ADIPOGENESIS	NA	shared	NA	NA	1.316	-1.45934	NA	C9up-nonC9down
Lateral_Motor_Cortex	DNA_REPAIR	NA	nonC9-specific	NA	NA	NA	-2.17924	NA	Negative
Lateral_Motor_Cortex	REACTIVE_OXYGEN_SPECIES_PATHWAY	NA	nonC9-specific	NA	NA	NA	-2.09356	NA	Negative
Lateral_Motor_Cortex	E2F_TARGETS	shared	nonC9-specific	1.73411	1.70006	NA	-1.95513	Positive	Negative
Lateral_Motor_Cortex	G2M_CHECKPOINT	shared	nonC9-specific	1.62173	1.64755	NA	-1.83695	Positive	Negative
Lateral_Motor_Cortex	FATTY_ACID_METABOLISM	NA	nonC9-specific	NA	NA	NA	-1.56461	NA	Negative
Lateral_Motor_Cortex	GLYCOLYSIS	NA	nonC9-specific	NA	NA	NA	-1.50022	NA	Negative
Lateral_Motor_Cortex	MYC_TARGETS_V2	NA	nonC9-specific	NA	NA	NA	-1.66333	NA	Negative
Lateral_Motor_Cortex	PANCREAS_BETA_CELLS	NA	nonC9-specific	NA	NA	NA	-1.49439	NA	Negative
Occipital_Cortex	PROTEIN_SECRETION	shared	shared	1.91041	1.83955	2.11056	-2.2734	Positive	C9up-nonC9down
Occipital_Cortex	ANDROGEN_RESPONSE	NA	shared	NA	NA	2.07205	-1.63266	NA	C9up-nonC9down
Occipital_Cortex	KRAS_SIGNALING_UP	NA	shared	NA	NA	1.77869	-1.54185	NA	C9up-nonC9down
Occipital_Cortex	HEME_METABOLISM	nonC9-specific	shared	NA	-1.30304	1.73137	-1.64602	Negative	C9up-nonC9down
Occipital_Cortex	IL2_STAT5_SIGNALING	shared	shared	-1.50264	-1.58703	1.70654	-1.29806	Negative	C9up-nonC9down
Occipital_Cortex	MYOGENESIS	shared	shared	-1.98452	-1.74579	-1.7028	-1.74733	Negative	Negative
Occipital_Cortex	MYC_TARGETS_V1	shared	shared	1.4301	1.49101	1.62653	-2.73618	Positive	C9up-nonC9down
Occipital_Cortex	UV_RESPONSE_UP	C9-specific	shared	-1.43561	NA	1.6211	-1.93241	Negative	C9up-nonC9down
Occipital_Cortex	OXIDATIVE_PHOSPHORYLATION	NA	shared	NA	NA	1.58824	-2.65767	NA	C9up-nonC9down
Occipital_Cortex	HYPOXIA	shared	shared	-1.63683	-1.57762	1.58659	-1.67425	Negative	C9up-nonC9down
Occipital_Cortex	UV_RESPONSE_DN	C9-specific	C9-specific	1.4108	NA	1.56421	NA	Positive	Positive
Occipital_Cortex	XENOBIOTIC_METABOLISM	shared	shared	-1.7264	-1.56338	1.54047	-1.89725	Negative	C9up-nonC9down
Occipital_Cortex	EPITHELIAL_MESENCHYMAL_TRANSITION	shared	shared	-1.88034	-1.78826	-1.52095	-1.96904	Negative	Negative
Occipital_Cortex	TNFA_SIGNALING_VIA_NFKB	shared	shared	-2.23061	-2.20653	-1.43971	-1.80948	Negative	Negative
Occipital_Cortex	MTORC1_SIGNALING	nonC9-specific	shared	NA	1.44388	1.499	-2.31034	Positive	C9up-nonC9down
Occipital_Cortex	ESTROGEN_RESPONSE_EARLY	shared	C9-specific	-1.50496	-1.67688	1.4988	NA	Negative	Positive
Occipital_Cortex	KRAS_SIGNALING_DN	NA	C9-specific	NA	NA	-1.43402	NA	NA	Negative
Occipital_Cortex	ADIPOGENESIS	shared	shared	-1.78864	-1.76981	1.463	-1.79308	Negative	C9up-nonC9down
Occipital_Cortex	WNT_BETA_CATENIN_SIGNALING	shared	C9-specific	-1.73204	-1.64098	1.66885	NA	Negative	Positive
Occipital_Cortex	TGF_BETA_SIGNALING	NA	C9-specific	NA	NA	1.58082	NA	NA	Positive
Occipital_Cortex	PI3K_AKT_MTOR_SIGNALING	C9-specific	shared	1.39682	NA	1.46439	-1.62343	Positive	C9up-nonC9down
Occipital_Cortex	DNA_REPAIR	C9-specific	nonC9-specific	-1.53012	NA	NA	-2.24454	Negative	Negative
Occipital_Cortex	E2F_TARGETS	nonC9-specific	nonC9-specific	NA	1.44464	NA	-2.07475	Positive	Negative
Occipital_Cortex	UNFOLDED_PROTEIN_RESPONSE	NA	nonC9-specific	NA	NA	NA	-2.06785	NA	Negative
Occipital_Cortex	REACTIVE_OXYGEN_SPECIES_PATHWAY	C9-specific	nonC9-specific	-1.49596	NA	NA	-2.0274	Negative	Negative
Occipital_Cortex	INTERFERON_ALPHA_RESPONSE	shared	nonC9-specific	-2.68792	-2.53072	NA	-2.02255	Negative	Negative
Occipital_Cortex	FATTY_ACID_METABOLISM	shared	nonC9-specific	-1.51385	-1.60893	NA	-1.94802	Negative	Negative
Occipital_Cortex	MYC_TARGETS_V2	NA	nonC9-specific	NA	NA	NA	-1.92179	NA	Negative
Occipital_Cortex	ALLOGRAFT_REJECTION	shared	nonC9-specific	-1.4809	-1.43863	NA	-1.90611	Negative	Negative
Occipital_Cortex	COMPLEMENT	shared	nonC9-specific	-1.43895	-1.35262	NA	-1.90537	Negative	Negative
Occipital_Cortex	APOPTOSIS	shared	nonC9-specific	-1.65623	-1.7083	NA	-1.88482	Negative	Negative
Occipital_Cortex	COAGULATION	shared	nonC9-specific	-2.03281	-1.84383	NA	-1.87011	Negative	Negative
Occipital_Cortex	P53_PATHWAY	shared	nonC9-specific	-2.00454	-1.81842	NA	-1.83611	Negative	Negative
Occipital_Cortex	CHOLESTEROL_HOMEOSTASIS	shared	nonC9-specific	-1.58563	-1.52788	NA	-1.7734	Negative	Negative
Occipital_Cortex	INTERFERON_GAMMA_RESPONSE	shared	nonC9-specific	-2.43666	-2.44663	NA	-1.76078	Negative	Negative
Occipital_Cortex	GLYCOLYSIS	NA	nonC9-specific	NA	NA	NA	-1.62089	NA	Negative
Occipital_Cortex	G2M_CHECKPOINT	shared	nonC9-specific	1.34771	1.30284	NA	-1.58176	Positive	Negative
Occipital_Cortex	ESTROGEN_RESPONSE_LATE	shared	nonC9-specific	-1.62839	-1.56971	NA	-1.56244	Negative	Negative
Occipital_Cortex	SPERMATOGENESIS	shared	nonC9-specific	1.69151	1.89567	NA	-1.60299	Positive	Negative
Occipital_Cortex	MITOTIC_SPINDLE	NA	nonC9-specific	NA	NA	NA	-1.45952	NA	Negative
Occipital_Cortex	APICAL_JUNCTION	shared	nonC9-specific	-1.40293	-1.55171	NA	-1.38088	Negative	Negative
Occipital_Cortex	INFLAMMATORY_RESPONSE	shared	nonC9-specific	-1.61902	-1.7948	NA	-1.34126	Negative	Negative
Thoracic_Spinal_Cord	OXIDATIVE_PHOSPHORYLATION	shared	nonC9-specific	-2.14693	-1.63105	NA	-2.46719	Negative	Negative
Thoracic_Spinal_Cord	ALLOGRAFT_REJECTION	shared	nonC9-specific	2.9046	2.40701	NA	2.1658	Positive	Positive
Thoracic_Spinal_Cord	COMPLEMENT	shared	nonC9-specific	2.27424	1.95519	NA	1.94456	Positive	Positive
Thoracic_Spinal_Cord	CHOLESTEROL_HOMEOSTASIS	shared	nonC9-specific	-1.52324	-1.80953	NA	-1.92267	Negative	Negative
Thoracic_Spinal_Cord	COAGULATION	shared	nonC9-specific	2.10099	1.61633	NA	1.87447	Positive	Positive
Thoracic_Spinal_Cord	MYC_TARGETS_V1	nonC9-specific	nonC9-specific	NA	1.35054	NA	-1.87173	Positive	Negative
Thoracic_Spinal_Cord	INTERFERON_GAMMA_RESPONSE	shared	nonC9-specific	2.65769	1.84847	NA	1.84737	Positive	Positive
Thoracic_Spinal_Cord	KRAS_SIGNALING_UP	shared	nonC9-specific	2.23125	1.93713	NA	1.79187	Positive	Positive
Thoracic_Spinal_Cord	SPERMATOGENESIS	NA	nonC9-specific	NA	NA	NA	-1.78749	NA	Negative
Thoracic_Spinal_Cord	INTERFERON_ALPHA_RESPONSE	shared	nonC9-specific	2.34789	1.63684	NA	1.75206	Positive	Positive
Thoracic_Spinal_Cord	INFLAMMATORY_RESPONSE	shared	nonC9-specific	2.64811	1.8465	NA	1.71735	Positive	Positive
Thoracic_Spinal_Cord	HYPOXIA	C9-specific	nonC9-specific	1.96702	NA	NA	1.70594	Positive	Positive
Thoracic_Spinal_Cord	IL2_STAT5_SIGNALING	shared	nonC9-specific	2.01345	1.45304	NA	1.69137	Positive	Positive
Thoracic_Spinal_Cord	HEME_METABOLISM	NA	nonC9-specific	NA	NA	NA	-1.59269	NA	Negative
Thoracic_Spinal_Cord	IL6_JAK_STAT3_SIGNALING	shared	nonC9-specific	1.94772	1.46676	NA	1.47673	Positive	Positive
Thoracic_Spinal_Cord	ADIPOGENESIS	NA	nonC9-specific	NA	NA	NA	-1.39708	NA	Negative
Thoracic_Spinal_Cord	MYC_TARGETS_V2	NA	nonC9-specific	NA	NA	NA	-1.49991	NA	Negative
Hippocampus	OXIDATIVE_PHOSPHORYLATION	shared	nonC9-specific	3.11997	3.02789	NA	-2.01796	Positive	Negative
Hippocampus	INTERFERON_ALPHA_RESPONSE	nonC9-specific	nonC9-specific	NA	-1.70324	NA	1.81064	Negative	Positive
Hippocampus	UNFOLDED_PROTEIN_RESPONSE	shared	nonC9-specific	1.95097	1.91614	NA	-1.72302	Positive	Negative
Hippocampus	INTERFERON_GAMMA_RESPONSE	nonC9-specific	nonC9-specific	NA	-1.6255	NA	1.65158	Negative	Positive
Hippocampus	MYC_TARGETS_V1	shared	nonC9-specific	3.07865	2.83791	NA	-1.57481	Positive	Negative
Hippocampus	UV_RESPONSE_DN	NA	nonC9-specific	NA	NA	NA	-1.57239	NA	Negative
Hippocampus	NOTCH_SIGNALING	NA	nonC9-specific	NA	NA	NA	1.80337	NA	Positive
Hippocampus	CHOLESTEROL_HOMEOSTASIS	shared	nonC9-specific	1.46168	1.58673	NA	1.58121	Positive	Positive
Hippocampus	ALLOGRAFT_REJECTION	C9-specific	nonC9-specific	2.01133	NA	NA	1.50248	Positive	Positive
Hippocampus	E2F_TARGETS	shared	nonC9-specific	2.1282	1.91522	NA	-1.46934	Positive	Negative
Hippocampus	INFLAMMATORY_RESPONSE	C9-specific	nonC9-specific	1.47598	NA	NA	1.42471	Positive	Positive
Cerebellum	APICAL_JUNCTION	C9-specific	NA	-1.54565	NA	NA	NA	Negative	NA
Cerebellum	INTERFERON_ALPHA_RESPONSE	C9-specific	NA	-1.52385	NA	NA	NA	Negative	NA
Cerebellum	BILE_ACID_METABOLISM	shared	NA	1.4436	1.66642	NA	NA	Positive	NA
Cerebellum	FATTY_ACID_METABOLISM	shared	NA	1.39654	1.80591	NA	NA	Positive	NA
Cerebellum	KRAS_SIGNALING_UP	shared	NA	1.34429	1.70014	NA	NA	Positive	NA
Cerebellum	TGF_BETA_SIGNALING	shared	NA	1.5313	1.68001	NA	NA	Positive	NA
Cerebellum	CHOLESTEROL_HOMEOSTASIS	nonC9-specific	NA	NA	1.77873	NA	NA	Positive	NA
Cerebellum	XENOBIOTIC_METABOLISM	nonC9-specific	NA	NA	1.67034	NA	NA	Positive	NA
Cerebellum	INFLAMMATORY_RESPONSE	nonC9-specific	NA	NA	1.63005	NA	NA	Positive	NA
Cerebellum	COMPLEMENT	nonC9-specific	NA	NA	1.52145	NA	NA	Positive	NA
Cerebellum	PEROXISOME	nonC9-specific	NA	NA	1.5052	NA	NA	Positive	NA
Cerebellum	ALLOGRAFT_REJECTION	nonC9-specific	NA	NA	1.44452	NA	NA	Positive	NA
Cerebellum	IL2_STAT5_SIGNALING	nonC9-specific	NA	NA	1.43237	NA	NA	Positive	NA
Frontal_Cortex	SPERMATOGENESIS	shared	NA	1.53976	1.48277	NA	NA	Positive	NA
Frontal_Cortex	BILE_ACID_METABOLISM	nonC9-specific	NA	NA	1.42079	NA	NA	Positive	NA
Frontal_Cortex	MYC_TARGETS_V2	nonC9-specific	NA	NA	1.38432	NA	NA	Positive	NA
Lumbar_Spinal_Cord	COAGULATION	shared	NA	2.02484	1.92997	NA	NA	Positive	NA
Lumbar_Spinal_Cord	ADIPOGENESIS	shared	NA	1.80537	1.84183	NA	NA	Positive	NA
Lumbar_Spinal_Cord	XENOBIOTIC_METABOLISM	shared	NA	1.67961	1.72708	NA	NA	Positive	NA
Lumbar_Spinal_Cord	P53_PATHWAY	shared	NA	1.56097	1.49731	NA	NA	Positive	NA
Lumbar_Spinal_Cord	PI3K_AKT_MTOR_SIGNALING	C9-specific	NA	1.37286	NA	NA	NA	Positive	NA
Lumbar_Spinal_Cord	MITOTIC_SPINDLE	nonC9-specific	NA	NA	-1.3751	NA	NA	Negative	NA
Cervical_Spinal_Cord	APOPTOSIS	shared	NA	1.63953	1.83203	NA	NA	Positive	NA
Cervical_Spinal_Cord	P53_PATHWAY	shared	NA	1.53651	1.73258	NA	NA	Positive	NA
Cervical_Spinal_Cord	HYPOXIA	shared	NA	1.43069	1.5715	NA	NA	Positive	NA
Cervical_Spinal_Cord	TGF_BETA_SIGNALING	shared	NA	1.59843	1.53322	NA	NA	Positive	NA
Cervical_Spinal_Cord	PI3K_AKT_MTOR_SIGNALING	shared	NA	1.34992	1.41213	NA	NA	Positive	NA
Cervical_Spinal_Cord	KRAS_SIGNALING_DN	C9-specific	NA	-1.30074	NA	NA	NA	Negative	NA
Cervical_Spinal_Cord	ESTROGEN_RESPONSE_LATE	nonC9-specific	NA	NA	1.42263	NA	NA	Positive	NA
Medial_Motor_Cortex	APICAL_JUNCTION	shared	NA	-1.66884	-1.3787	NA	NA	Negative	NA
Medial_Motor_Cortex	PI3K_AKT_MTOR_SIGNALING	shared	NA	1.59302	1.65176	NA	NA	Positive	NA
Medial_Motor_Cortex	SPERMATOGENESIS	shared	NA	1.58725	1.57687	NA	NA	Positive	NA
Medial_Motor_Cortex	KRAS_SIGNALING_DN	shared	NA	-1.46661	-1.39126	NA	NA	Negative	NA
Medial_Motor_Cortex	XENOBIOTIC_METABOLISM	C9-specific	NA	-1.40624	NA	NA	NA	Negative	NA
Medial_Motor_Cortex	REACTIVE_OXYGEN_SPECIES_PATHWAY	C9-specific	NA	-1.48791	NA	NA	NA	Negative	NA
Medial_Motor_Cortex	WNT_BETA_CATENIN_SIGNALING	C9-specific	NA	-1.51476	NA	NA	NA	Negative	NA
Medial_Motor_Cortex	COAGULATION	C9-specific	NA	-1.35248	NA	NA	NA	Negative	NA
Medial_Motor_Cortex	KRAS_SIGNALING_UP	shared	NA	1.3026	1.41039	NA	NA	Positive	NA
Medial_Motor_Cortex	IL6_JAK_STAT3_SIGNALING	C9-specific	NA	-1.38682	NA	NA	NA	Negative	NA
Medial_Motor_Cortex	HEME_METABOLISM	nonC9-specific	NA	NA	1.32108	NA	NA	Positive	NA
Lateral_Motor_Cortex	SPERMATOGENESIS	shared	NA	1.55706	1.54621	NA	NA	Positive	NA
Lateral_Motor_Cortex	MYOGENESIS	shared	NA	-1.53356	-1.41369	NA	NA	Negative	NA
Occipital_Cortex	IL6_JAK_STAT3_SIGNALING	shared	NA	-2.04359	-2.18535	NA	NA	Negative	NA
Occipital_Cortex	BILE_ACID_METABOLISM	shared	NA	-1.60827	-1.55503	NA	NA	Negative	NA
Occipital_Cortex	PEROXISOME	C9-specific	NA	-1.40606	NA	NA	NA	Negative	NA
Thoracic_Spinal_Cord	TNFA_SIGNALING_VIA_NFKB	shared	NA	2.82496	1.74985	NA	NA	Positive	NA
Thoracic_Spinal_Cord	EPITHELIAL_MESENCHYMAL_TRANSITION	shared	NA	2.50676	1.72915	NA	NA	Positive	NA
Thoracic_Spinal_Cord	APOPTOSIS	shared	NA	2.14459	1.53017	NA	NA	Positive	NA
Thoracic_Spinal_Cord	UV_RESPONSE_DN	shared	NA	1.99502	1.76822	NA	NA	Positive	NA
Thoracic_Spinal_Cord	ANDROGEN_RESPONSE	C9-specific	NA	1.8978	NA	NA	NA	Positive	NA
Thoracic_Spinal_Cord	TGF_BETA_SIGNALING	shared	NA	1.86552	1.78774	NA	NA	Positive	NA
Thoracic_Spinal_Cord	PROTEIN_SECRETION	shared	NA	1.82713	1.75134	NA	NA	Positive	NA
Thoracic_Spinal_Cord	UNFOLDED_PROTEIN_RESPONSE	C9-specific	NA	1.79079	NA	NA	NA	Positive	NA
Thoracic_Spinal_Cord	P53_PATHWAY	C9-specific	NA	1.75138	NA	NA	NA	Positive	NA
Thoracic_Spinal_Cord	MTORC1_SIGNALING	C9-specific	NA	1.58388	NA	NA	NA	Positive	NA
Thoracic_Spinal_Cord	ANGIOGENESIS	C9-specific	NA	1.78239	NA	NA	NA	Positive	NA
Thoracic_Spinal_Cord	PI3K_AKT_MTOR_SIGNALING	shared	NA	1.63401	1.4229	NA	NA	Positive	NA
Thoracic_Spinal_Cord	KRAS_SIGNALING_DN	C9-specific	NA	-1.51408	NA	NA	NA	Negative	NA
Thoracic_Spinal_Cord	ESTROGEN_RESPONSE_EARLY	C9-specific	NA	1.48917	NA	NA	NA	Positive	NA
Thoracic_Spinal_Cord	XENOBIOTIC_METABOLISM	C9-specific	NA	1.41194	NA	NA	NA	Positive	NA
Thoracic_Spinal_Cord	GLYCOLYSIS	C9-specific	NA	1.38284	NA	NA	NA	Positive	NA
Thoracic_Spinal_Cord	E2F_TARGETS	nonC9-specific	NA	NA	-1.92104	NA	NA	Negative	NA
Thoracic_Spinal_Cord	G2M_CHECKPOINT	nonC9-specific	NA	NA	-1.79097	NA	NA	Negative	NA
Thoracic_Spinal_Cord	MITOTIC_SPINDLE	nonC9-specific	NA	NA	-1.41239	NA	NA	Negative	NA
Temporal_Cortex	E2F_TARGETS	nonC9-specific	NA	NA	1.94231	NA	NA	Positive	NA
Temporal_Cortex	IL6_JAK_STAT3_SIGNALING	shared	NA	-2.21222	1.91345	NA	NA	C9down-nonC9up	NA
Temporal_Cortex	PROTEIN_SECRETION	shared	NA	1.782	1.82931	NA	NA	Positive	NA
Temporal_Cortex	INTERFERON_GAMMA_RESPONSE	shared	NA	-2.11495	1.7395	NA	NA	C9down-nonC9up	NA
Temporal_Cortex	MYC_TARGETS_V1	nonC9-specific	NA	NA	1.65328	NA	NA	Positive	NA
Temporal_Cortex	G2M_CHECKPOINT	nonC9-specific	NA	NA	1.48954	NA	NA	Positive	NA
Temporal_Cortex	TNFA_SIGNALING_VIA_NFKB	shared	NA	-2.09923	-1.95056	NA	NA	Negative	NA
Temporal_Cortex	ALLOGRAFT_REJECTION	shared	NA	-1.89627	1.51502	NA	NA	C9down-nonC9up	NA
Temporal_Cortex	EPITHELIAL_MESENCHYMAL_TRANSITION	shared	NA	-1.85376	-1.46659	NA	NA	Negative	NA
Temporal_Cortex	INTERFERON_ALPHA_RESPONSE	shared	NA	-2.13911	1.56859	NA	NA	C9down-nonC9up	NA
Temporal_Cortex	MTORC1_SIGNALING	nonC9-specific	NA	NA	1.42367	NA	NA	Positive	NA
Temporal_Cortex	APICAL_JUNCTION	shared	NA	-1.42284	-1.4624	NA	NA	Negative	NA
Temporal_Cortex	UV_RESPONSE_DN	nonC9-specific	NA	NA	-1.48223	NA	NA	Negative	NA
Temporal_Cortex	WNT_BETA_CATENIN_SIGNALING	nonC9-specific	NA	NA	-1.63969	NA	NA	Negative	NA
Temporal_Cortex	COMPLEMENT	shared	NA	-1.77509	1.38791	NA	NA	C9down-nonC9up	NA
Temporal_Cortex	APICAL_SURFACE	nonC9-specific	NA	NA	-1.51074	NA	NA	Negative	NA
Temporal_Cortex	INFLAMMATORY_RESPONSE	shared	NA	-2.1516	1.34084	NA	NA	C9down-nonC9up	NA
Temporal_Cortex	IL2_STAT5_SIGNALING	C9-specific	NA	-1.81486	NA	NA	NA	Negative	NA
Temporal_Cortex	COAGULATION	C9-specific	NA	-1.68271	NA	NA	NA	Negative	NA
Temporal_Cortex	APOPTOSIS	C9-specific	NA	-1.63335	NA	NA	NA	Negative	NA
Temporal_Cortex	P53_PATHWAY	C9-specific	NA	-1.54108	NA	NA	NA	Negative	NA
Temporal_Cortex	KRAS_SIGNALING_UP	C9-specific	NA	-1.49946	NA	NA	NA	Negative	NA
Temporal_Cortex	HYPOXIA	C9-specific	NA	-1.46928	NA	NA	NA	Negative	NA
Temporal_Cortex	PANCREAS_BETA_CELLS	C9-specific	NA	1.83291	NA	NA	NA	Positive	NA
Temporal_Cortex	MYOGENESIS	C9-specific	NA	-1.41022	NA	NA	NA	Negative	NA
Temporal_Cortex	ESTROGEN_RESPONSE_LATE	C9-specific	NA	-1.34862	NA	NA	NA	Negative	NA
Hippocampus	PROTEIN_SECRETION	shared	NA	2.74134	2.44264	NA	NA	Positive	NA
Hippocampus	MTORC1_SIGNALING	shared	NA	2.60913	2.32233	NA	NA	Positive	NA
Hippocampus	FATTY_ACID_METABOLISM	shared	NA	2.2017	1.91774	NA	NA	Positive	NA
Hippocampus	ADIPOGENESIS	shared	NA	2.07574	1.80608	NA	NA	Positive	NA
Hippocampus	SPERMATOGENESIS	shared	NA	1.90446	1.77179	NA	NA	Positive	NA
Hippocampus	ANDROGEN_RESPONSE	shared	NA	1.89291	1.66308	NA	NA	Positive	NA
Hippocampus	COMPLEMENT	C9-specific	NA	1.88469	NA	NA	NA	Positive	NA
Hippocampus	XENOBIOTIC_METABOLISM	shared	NA	1.85261	1.3357	NA	NA	Positive	NA
Hippocampus	REACTIVE_OXYGEN_SPECIES_PATHWAY	shared	NA	1.84134	1.71507	NA	NA	Positive	NA
Hippocampus	DNA_REPAIR	shared	NA	1.79817	1.93063	NA	NA	Positive	NA
Hippocampus	KRAS_SIGNALING_UP	C9-specific	NA	1.76689	NA	NA	NA	Positive	NA
Hippocampus	COAGULATION	C9-specific	NA	1.74198	NA	NA	NA	Positive	NA
Hippocampus	GLYCOLYSIS	shared	NA	1.70295	1.48356	NA	NA	Positive	NA
Hippocampus	MITOTIC_SPINDLE	C9-specific	NA	-1.51489	NA	NA	NA	Negative	NA
Hippocampus	KRAS_SIGNALING_DN	C9-specific	NA	-1.47356	NA	NA	NA	Negative	NA
Hippocampus	HEME_METABOLISM	shared	NA	1.50668	1.60852	NA	NA	Positive	NA
Hippocampus	PEROXISOME	shared	NA	1.60007	1.52683	NA	NA	Positive	NA
Hippocampus	WNT_BETA_CATENIN_SIGNALING	C9-specific	NA	-1.82529	NA	NA	NA	Negative	NA
Hippocampus	APICAL_JUNCTION	C9-specific	NA	-1.45917	NA	NA	NA	Negative	NA
Hippocampus	G2M_CHECKPOINT	shared	NA	1.46164	1.38499	NA	NA	Positive	NA
Hippocampus	UV_RESPONSE_UP	shared	NA	1.46757	1.44341	NA	NA	Positive	NA
Hippocampus	APOPTOSIS	C9-specific	NA	1.39965	NA	NA	NA	Positive	NA
Hippocampus	PI3K_AKT_MTOR_SIGNALING	shared	NA	1.42367	1.46493	NA	NA	Positive	NA
Hippocampus	PANCREAS_BETA_CELLS	shared	NA	1.51391	1.81305	NA	NA	Positive	NA
Hippocampus	BILE_ACID_METABOLISM	C9-specific	NA	1.39309	NA	NA	NA	Positive	NA
Hippocampus	IL2_STAT5_SIGNALING	C9-specific	NA	1.27654	NA	NA	NA	Positive	NA
Hippocampus	ESTROGEN_RESPONSE_LATE	C9-specific	NA	1.26836	NA	NA	NA	Positive	NA
Hippocampus	MYC_TARGETS_V2	nonC9-specific	NA	NA	1.70215	NA	NA	Positive	NA
Hippocampus	TNFA_SIGNALING_VIA_NFKB	nonC9-specific	NA	NA	-1.89112	NA	NA	Negative	NA
Hippocampus	IL6_JAK_STAT3_SIGNALING	nonC9-specific	NA	NA	-1.59665	NA	NA	Negative	NA
Hippocampus	ESTROGEN_RESPONSE_EARLY	nonC9-specific	NA	NA	-1.3878	NA	NA	Negative	NA
Hippocampus	EPITHELIAL_MESENCHYMAL_TRANSITION	nonC9-specific	NA	NA	-1.31205	NA	NA	Negative	NA
Hippocampus	HYPOXIA	nonC9-specific	NA	NA	-1.29066	NA	NA	Negative	NA
