# Supplementary material for: Multi-regional transcriptomic profiling reveals divergent molecular mechanisms in ALS-related neurodegeneration
Source: PLoS Genet. 2026 Jul 8;22(7):e1012225. doi: 10.1371/journal.pgen.1012225 (PMC13362351; doi:10.1371/journal.pgen.1012225)
Supplement: S9 Table — (XLSX) [file pgen.1012225.s009.xlsx]

## Sheet: 工作表1
S9 Table. Association between cell fraction and sex
C9 status	Tissue type	Cell type	P value
C9	Cerebellum	Neuronal_Progenitor	0.5252
non-C9	Cervical Spinal Cord	Microglia	0.0376 *
non-C9	Thoracic Spinal Cord	Microglia	0.6850
non-C9	Occipital Cortex	Neuronal_Progenitor	0.5961
non-C9	Occipital Cortex	Glial_Progenitor	0.9918
non-C9	Occipital Cortex	Choroid	0.2710
non-C9	Occipital Cortex	Mural	0.9591
