# Supplementary material for: Multi-regional transcriptomic profiling reveals divergent molecular mechanisms in ALS-related neurodegeneration
Source: PLoS Genet. 2026 Jul 8;22(7):e1012225. doi: 10.1371/journal.pgen.1012225 (PMC13362351; doi:10.1371/journal.pgen.1012225)
Supplement: S10 Table — (XLSX) [file pgen.1012225.s010.xlsx]

## Sheet: 工作表1
S10 Table. Correlation between APOC2 and microglia markers
Gene	Correlation	Pvalue	Padjust	Significance
HLA-DRA	0.582185	8.82957e-12	1.41273e-11	***
HLA-DRB1	0.408517	5.83238e-06	6.66558e-06	***
AIF1 (Iba1)	0.665027	5.25161e-16	2.10064e-15	***
CD68	0.730289	2.02855e-20	1.62284e-19	***
MRC1	-0.022266	0.813279	0.813279
PTPRC (CD45)	0.645284	7.00561e-15	1.86816e-14	***
ITGAM (CD11b)	0.637102	1.94086e-14	3.88171e-14	***
TMEM119	0.569242	3.17883e-11	4.23843e-11	***
