# Supplementary material for: Multi-regional transcriptomic profiling reveals divergent molecular mechanisms in ALS-related neurodegeneration
Source: PLoS Genet. 2026 Jul 8;22(7):e1012225. doi: 10.1371/journal.pgen.1012225 (PMC13362351; doi:10.1371/journal.pgen.1012225)
Supplement: S11 Table — (XLSX) [file pgen.1012225.s011.xlsx]

## Sheet: 工作表1
S11 Table. APOC2 direct co-expression neighbors identified in the cervical spinal cord of ALS-non-C9 patients
Gene	Correlation	Pvalue	FDR
HAVCR2	0.760317	6.54791e-23	2.22158e-18
CD53	0.752829	2.95475e-22	5.01243e-18
SASH3	0.746507	1.01198e-21	1.14448e-17
S100A11	0.742451	2.18733e-21	1.85529e-17
C1QC	0.73824	4.79567e-21	2.41402e-17
IFI30	0.737255	5.75059e-21	2.41402e-17
ARL11	0.737061	5.95884e-21	2.41402e-17
C3	0.736753	6.30524e-21	2.41402e-17
CTSC	0.736669	6.40361e-21	2.41402e-17
RPS6KA1	0.735726	7.60859e-21	2.58144e-17
CTSB	0.73414	1.01548e-20	3.13211e-17
NCKAP1L	0.732919	1.26616e-20	3.57984e-17
CD68	0.730289	2.02855e-20	5.2942e-17
VAMP8	0.72901	2.54579e-20	6.07083e-17
STAC3	0.728712	2.68399e-20	6.07083e-17
CYBA	0.72716	3.52888e-20	7.483e-17
ABI3	0.721455	9.49505e-20	1.89499e-16
SIGLEC7	0.720981	1.02976e-19	1.94098e-16
TYROBP	0.719282	1.37559e-19	2.45637e-16
SPI1	0.717131	1.97847e-19	3.20857e-16
FERMT3	0.717108	1.98597e-19	3.20857e-16
SLC7A7	0.716291	2.27799e-19	3.51307e-16
PIK3AP1	0.715679	2.5236e-19	3.72264e-16
CD4	0.715359	2.66225e-19	3.76354e-16
FYB1	0.713765	3.4707e-19	4.71015e-16
ALOX5AP	0.713405	3.68371e-19	4.80695e-16
PYCARD	0.713113	3.86593e-19	4.8579e-16
ITGB2	0.712067	4.59437e-19	5.56707e-16
ARHGDIB	0.710126	6.31519e-19	7.37976e-16
CD300A	0.709925	6.52537e-19	7.37976e-16
LST1	0.709639	6.83669e-19	7.48242e-16
OSCAR	0.707698	9.3669e-19	9.93126e-16
FBP1	0.70656	1.12528e-18	1.155e-15
CTSZ	0.706385	1.15745e-18	1.155e-15
CDCP1	0.70606	1.21946e-18	1.18211e-15
VAV1	0.703772	1.75731e-18	1.65617e-15
GPSM3	0.702178	2.26227e-18	2.07444e-15
NAGA	0.699648	3.36595e-18	3.00526e-15
C1QB	0.698824	3.82753e-18	3.32975e-15
PCED1B-AS1	0.696008	5.919e-18	5.0205e-15
ST8SIA4	0.695187	6.71589e-18	5.55748e-15
GNGT2	0.694773	7.15589e-18	5.7806e-15
ADPRH	0.694565	7.38661e-18	5.82821e-15
STXBP2	0.692017	1.08883e-17	8.39585e-15
BTK	0.691066	1.25707e-17	9.3899e-15
HCK	0.690982	1.27309e-17	9.3899e-15
LY86	0.690374	1.39515e-17	1.00712e-14
ARPC1B	0.689739	1.53481e-17	1.08486e-14
CAPG	0.689361	1.62449e-17	1.12481e-14
LILRA2	0.688486	1.85158e-17	1.25641e-14
LAIR1	0.687844	2.03771e-17	1.3556e-14
SLCO2B1	0.686443	2.5088e-17	1.6369e-14
ARHGAP30	0.685353	2.94717e-17	1.88663e-14
NCF2	0.682561	4.43871e-17	2.78882e-14
FAR2	0.681575	5.12328e-17	3.16041e-14
APOC1	0.680583	5.91592e-17	3.5842e-14
FCER1G	0.680082	6.36006e-17	3.78569e-14
PTPN6	0.679149	7.27531e-17	4.25581e-14
TBXAS1	0.677946	8.64643e-17	4.97213e-14
LGALS9	0.6778	8.82937e-17	4.99271e-14
MILR1	0.67325	1.68342e-16	9.36312e-14
ST14	0.672049	1.99221e-16	1.09019e-13
SIGLEC9	0.667724	3.63042e-16	1.95512e-13
LAT2	0.666009	4.59332e-16	2.43255e-13
DTX3L	0.665903	4.66033e-16	2.43255e-13
AIF1	0.665027	5.25161e-16	2.69965e-13
WAS	0.664665	5.5169e-16	2.79369e-13
IFNGR2	0.663166	6.76079e-16	3.37324e-13
SCIN	0.662653	7.24609e-16	3.56298e-13
C3AR1	0.660642	9.49534e-16	4.60225e-13
SIGLEC10	0.659383	1.12352e-15	5.36884e-13
LRRC25	0.658743	1.22341e-15	5.765e-13
SNX20	0.655479	1.883e-15	8.75156e-13
PILRA	0.655257	1.93887e-15	8.80421e-13
MYD88	0.655228	1.94623e-15	8.80421e-13
PSMB8-AS1	0.653321	2.49732e-15	1.1148e-12
CHST11	0.653221	2.53005e-15	1.1148e-12
LAPTM5	0.652537	2.76549e-15	1.20292e-12
RGS19	0.651979	2.97311e-15	1.27686e-12
CYP2S1	0.650814	3.45641e-15	1.46586e-12
ALOX5	0.650558	3.57255e-15	1.49641e-12
IGFLR1	0.649656	4.01262e-15	1.65764e-12
CCRL2	0.649573	4.05517e-15	1.65764e-12
NANS	0.648295	4.77715e-15	1.92951e-12
PTPN7	0.647836	5.06578e-15	2.02202e-12
CTSS	0.646803	5.77803e-15	2.2795e-12
M6PR	0.646489	6.01315e-15	2.34499e-12
PTPRC	0.645284	7.00561e-15	2.70098e-12
RNASET2	0.641899	1.0718e-14	4.08586e-12
HLA-DMB	0.641494	1.12733e-14	4.24979e-12
PTGS1	0.640361	1.29798e-14	4.83933e-12
CORO1A	0.63946	1.45137e-14	5.35241e-12
CD86	0.637453	1.859e-14	6.78193e-12
UCP2	0.63732	1.88955e-14	6.82008e-12
DOCK2	0.637139	1.93202e-14	6.85931e-12
ITGAM	0.637102	1.94086e-14	6.85931e-12
LCP2	0.636875	1.99546e-14	6.97959e-12
FCGR1A	0.636421	2.10976e-14	7.30407e-12
GMFG	0.636295	2.14247e-14	7.34239e-12
TNFAIP8L2	0.636067	2.20298e-14	7.47427e-12
UNC93B1	0.635438	2.37878e-14	7.99081e-12
ARRB2	0.634453	2.68197e-14	8.92098e-12
MFNG	0.634046	2.81762e-14	9.28118e-12
DOCK11	0.633486	3.01567e-14	9.83805e-12
MSR1	0.633201	3.12133e-14	1.00858e-11
CPVL	0.632703	3.31501e-14	1.06105e-11
CSF1R	0.631913	3.64651e-14	1.15625e-11
SYK	0.631829	3.68321e-14	1.15707e-11
TM6SF1	0.630959	4.08949e-14	1.27292e-11
DOK3	0.629637	4.79034e-14	1.47751e-11
LYN	0.62893	5.21195e-14	1.59307e-11
PTAFR	0.628781	5.30491e-14	1.60701e-11
IL10RB	0.628486	5.49437e-14	1.64967e-11
HLA-DMA	0.628044	5.79093e-14	1.72346e-11
RCSD1	0.627817	5.94887e-14	1.75507e-11
LPAR5	0.627115	6.46469e-14	1.89081e-11
RAC2	0.625859	7.49844e-14	2.17442e-11
SLC29A1	0.625513	7.80964e-14	2.24547e-11
GLB1	0.624943	8.35104e-14	2.38096e-11
TREM2	0.623908	9.42845e-14	2.66574e-11
PIK3CG	0.623714	9.64415e-14	2.70419e-11
TRPV2	0.623217	1.02205e-13	2.8423e-11
CD37	0.623147	1.03049e-13	2.84247e-11
GPR65	0.622484	1.11323e-13	3.04594e-11
SLC43A3	0.622115	1.16206e-13	3.15412e-11
C1QA	0.622045	1.1715e-13	3.15449e-11
APOBR	0.621128	1.303e-13	3.48097e-11
HM13	0.617273	2.03009e-13	5.38101e-11
SIGLEC8	0.617142	2.0607e-13	5.38241e-11
IKBIP	0.617135	2.06235e-13	5.38241e-11
CD14	0.615569	2.46493e-13	6.38398e-11
TASL	0.613792	3.01429e-13	7.74763e-11
TNFSF8	0.613422	3.14261e-13	8.01673e-11
TMIGD3	0.612817	3.36417e-13	8.51788e-11
NCF4	0.612657	3.42518e-13	8.6081e-11
IFI16	0.612112	3.64126e-13	9.04095e-11
SLC25A19	0.612089	3.6507e-13	9.04095e-11
MTHFD1L	0.611013	4.11785e-13	1.01239e-10
CD74	0.610341	4.43884e-13	1.08346e-10
APBB1IP	0.60993	4.647e-13	1.12617e-10
TNFSF13	0.608858	5.23442e-13	1.25953e-10
APMAP	0.608688	5.3344e-13	1.27455e-10
GIMAP2	0.608076	5.70836e-13	1.35436e-10
FCGR3A	0.607442	6.12189e-13	1.44239e-10
C2	0.607367	6.17319e-13	1.44444e-10
TGFB1	0.606938	6.47196e-13	1.50398e-10
CD300LF	0.606318	6.92935e-13	1.59931e-10
DAPP1	0.60545	7.62142e-13	1.74716e-10
STAT5A	0.60486	8.13039e-13	1.85133e-10
LCP1	0.604565	8.39664e-13	1.89921e-10
IL12RB1	0.604417	8.53337e-13	1.91735e-10
RBM47	0.604312	8.63151e-13	1.92664e-10
MYO1F	0.601861	1.12662e-12	2.4983e-10
COQ2	0.600183	1.35024e-12	2.97119e-10
RGS10	0.600111	1.36076e-12	2.97119e-10
CHI3L1	0.600075	1.36615e-12	2.97119e-10
BCL2A1	0.599886	1.39406e-12	3.01259e-10
SQOR	0.598922	1.54605e-12	3.3199e-10
HMOX1	0.598757	1.57362e-12	3.35785e-10
ARHGAP18	0.598672	1.58801e-12	3.36739e-10
KCNE3	0.598278	1.65645e-12	3.49068e-10
TSPO	0.596422	2.01856e-12	4.22751e-10
SLAMF8	0.596325	2.03941e-12	4.24497e-10
FPR3	0.59591	2.13136e-12	4.38552e-10
SIRPB2	0.595903	2.13278e-12	4.38552e-10
PYGL	0.594631	2.4401e-12	4.98721e-10
NLRC4	0.594203	2.55269e-12	5.1861e-10
CCR5	0.593	2.89718e-12	5.85092e-10
TLR6	0.592879	2.93393e-12	5.89009e-10
GNA15	0.592505	3.05141e-12	6.0899e-10
CD84	0.592281	3.12376e-12	6.19783e-10
RAB42	0.592121	3.17667e-12	6.26617e-10
MLX	0.591631	3.34369e-12	6.5575e-10
PLCG2	0.590899	3.60895e-12	6.99683e-10
GLA	0.590346	3.82285e-12	7.36941e-10
PTPRJ	0.588983	4.40382e-12	8.4414e-10
PTPN18	0.588078	4.83523e-12	9.21628e-10
IRAG2	0.587785	4.98382e-12	9.40073e-10
LINC02975	0.587778	4.98742e-12	9.40073e-10
TMEM156	0.586003	5.98552e-12	1.12197e-09
LSP1	0.585119	6.55221e-12	1.22145e-09
ADORA3	0.584775	6.78664e-12	1.25824e-09
SH3BP1	0.584458	7.00937e-12	1.29247e-09
MR1	0.582917	8.19827e-12	1.49671e-09
CIDEB	0.582909	8.20524e-12	1.49671e-09
HLA-DRA	0.582185	8.82957e-12	1.60198e-09
CTSA	0.582	8.99597e-12	1.62349e-09
NCF1	0.581204	9.74914e-12	1.7501e-09
GPX1	0.581092	9.85946e-12	1.76059e-09
CD48	0.580887	1.00652e-11	1.78791e-09
CHIT1	0.580824	1.01295e-11	1.78996e-09
IKBKE	0.580601	1.03595e-11	1.82113e-09
TMEM51	0.580337	1.06379e-11	1.86042e-09
SP100	0.579739	1.12962e-11	1.96542e-09
CYBB	0.579196	1.19276e-11	2.05472e-09
SOAT1	0.579194	1.19306e-11	2.05472e-09
SPN	0.579125	1.20131e-11	2.05849e-09
DEF6	0.578808	1.24003e-11	2.11416e-09
BIN2	0.577762	1.37655e-11	2.33518e-09
PARP9	0.577653	1.39161e-11	2.34898e-09
HEXB	0.577511	1.41133e-11	2.37048e-09
DAB2	0.57728	1.44415e-11	2.41366e-09
SCIMP	0.576841	1.50863e-11	2.50906e-09
MAFB	0.576367	1.5813e-11	2.61708e-09
SERPINA1	0.575269	1.76291e-11	2.90349e-09
TLR7	0.574691	1.86644e-11	3.04554e-09
ST6GAL1	0.574671	1.87011e-11	3.04554e-09
EFHD2	0.574624	1.87878e-11	3.04554e-09
MS4A6A	0.57459	1.88506e-11	3.04554e-09
SPP1	0.573686	2.06051e-11	3.31322e-09
ITPRIPL2	0.572703	2.26915e-11	3.6315e-09
ARPC2	0.571074	2.66064e-11	4.23803e-09
TOR4A	0.570927	2.69898e-11	4.27901e-09
DENND2D	0.570773	2.73978e-11	4.3235e-09
PLXDC2	0.570146	2.91187e-11	4.5738e-09
TTC38	0.56982	3.00546e-11	4.69904e-09
IKZF1	0.569639	3.0587e-11	4.76035e-09
GIMAP4	0.569464	3.111e-11	4.81963e-09
TMEM119	0.569242	3.17883e-11	4.90233e-09
KCNK13	0.569037	3.24257e-11	4.97801e-09
CYFIP1	0.567579	3.73261e-11	5.7045e-09
PPARG	0.567281	3.84117e-11	5.84408e-09
LILRB3	0.567066	3.92109e-11	5.93906e-09
CD300C	0.566947	3.96622e-11	5.9807e-09
PLA2G7	0.566522	4.13167e-11	6.20262e-09
IRF5	0.566173	4.27237e-11	6.38559e-09
TNFAIP8L3	0.565796	4.42909e-11	6.59079e-09
KCNQ1	0.565421	4.59086e-11	6.80168e-09
AOAH	0.565286	4.65045e-11	6.86002e-09
INPP5D	0.564957	4.7989e-11	7.04836e-09
TRIM38	0.564127	5.19402e-11	7.5958e-09
CXCL16	0.56408	5.21752e-11	7.59742e-09
MEP1A	0.562743	5.92394e-11	8.5892e-09
EIF4EBP1	0.562613	5.99746e-11	8.6588e-09
LINC01503	0.562374	6.13422e-11	8.81873e-09
SLC1A5	0.560508	7.31489e-11	1.04717e-08
MNDA	0.559735	7.86623e-11	1.12137e-08
GRB2	0.559203	8.26792e-11	1.1737e-08
C16orf54	0.55913	8.32479e-11	1.17685e-08
PRKCD	0.558843	8.55126e-11	1.20385e-08
GPNMB	0.558739	8.63498e-11	1.21061e-08
GMIP	0.558477	8.84884e-11	1.23549e-08
CD33	0.558256	9.03321e-11	1.25182e-08
EDEM2	0.558249	9.0396e-11	1.25182e-08
STK26	0.558156	9.11833e-11	1.25759e-08
ZDHHC5	0.558041	9.21701e-11	1.26605e-08
USB1	0.557723	9.4941e-11	1.29885e-08
CARD16	0.556778	1.03662e-10	1.40914e-08
CCR1	0.556761	1.03833e-10	1.40914e-08
RASGRP4	0.555691	1.14658e-10	1.54846e-08
TWF2	0.555658	1.15012e-10	1.54846e-08
GAB3	0.555593	1.15706e-10	1.55165e-08
RUBCNL	0.554344	1.29847e-10	1.72763e-08
GRN	0.553374	1.41958e-10	1.88139e-08
KCTD12	0.5533	1.42937e-10	1.88699e-08
OAS2	0.553111	1.45432e-10	1.91249e-08
MFSD1	0.552975	1.47253e-10	1.92806e-08
SMCO4	0.552717	1.50788e-10	1.96012e-08
CSTA	0.552588	1.52579e-10	1.97584e-08
HCLS1	0.552493	1.53907e-10	1.98546e-08
B2M	0.552311	1.5649e-10	2.01114e-08
KCNK6	0.552072	1.59957e-10	2.04793e-08
ITGAL	0.5513	1.71636e-10	2.18919e-08
OSTF1	0.550421	1.85944e-10	2.36282e-08
FXYD5	0.550135	1.90848e-10	2.40779e-08
TPM3	0.55012	1.91103e-10	2.40779e-08
JPT1	0.550091	1.91613e-10	2.40779e-08
HISLA	0.549549	2.01282e-10	2.51996e-08
B4GALT1	0.549267	2.0649e-10	2.57566e-08
VASP	0.547807	2.3562e-10	2.92825e-08
MGAT1	0.546874	2.56271e-10	3.17327e-08
DOCK8	0.546749	2.59147e-10	3.19722e-08
PCK2	0.546596	2.62747e-10	3.2228e-08
CMKLR1	0.54654	2.64068e-10	3.2228e-08
OLR1	0.54654	2.64071e-10	3.2228e-08
MPP1	0.545536	2.88949e-10	3.51289e-08
EPSTI1	0.545498	2.89911e-10	3.51289e-08
ADPGK	0.54543	2.9169e-10	3.52187e-08
CASP1	0.545342	2.93998e-10	3.53715e-08
PLBD1	0.545227	2.97036e-10	3.56107e-08
PIK3R6	0.544924	3.05188e-10	3.64592e-08
UBE2L6	0.544334	3.21675e-10	3.8294e-08
MBD4	0.544221	3.24944e-10	3.85479e-08
LILRB1	0.543374	3.50379e-10	4.11337e-08
CNPY3	0.542506	3.78429e-10	4.42736e-08
WDFY4	0.542158	3.90298e-10	4.55053e-08
BATF	0.54183	4.01782e-10	4.66838e-08
LILRB4	0.54178	4.03551e-10	4.67293e-08
CFD	0.541126	4.27529e-10	4.92659e-08
LYZ	0.541104	4.28361e-10	4.92659e-08
SLA	0.54102	4.31572e-10	4.94675e-08
PKD2L1	0.54048	4.52578e-10	5.17005e-08
ADA2	0.540294	4.60057e-10	5.23786e-08
RIPK1	0.539772	4.81679e-10	5.46568e-08
COLGALT1	0.539668	4.86073e-10	5.49716e-08
GBGT1	0.538701	5.29058e-10	5.96341e-08
RPN2	0.538658	5.31071e-10	5.96628e-08
MAN2B1	0.538317	5.47162e-10	6.12677e-08
DNASE2	0.537847	5.70093e-10	6.3501e-08
MX2	0.537831	5.7085e-10	6.3501e-08
CMTM3	0.53754	5.8554e-10	6.49222e-08
TLR1	0.537105	6.08157e-10	6.72102e-08
TMSB10	0.536889	6.19695e-10	6.8263e-08
COTL1	0.536471	6.42655e-10	7.05631e-08
CREG1	0.536433	6.4479e-10	7.05692e-08
SAMSN1	0.535795	6.81491e-10	7.4166e-08
SP140	0.535786	6.82027e-10	7.4166e-08
PLEK2	0.535608	6.92587e-10	7.48979e-08
TRIM21	0.535599	6.93172e-10	7.48979e-08
FLI1	0.534815	7.4179e-10	7.98967e-08
CARD8-AS1	0.534531	7.60225e-10	8.16231e-08
ARPC3	0.533555	8.26953e-10	8.85074e-08
LRRFIP1	0.533515	8.29789e-10	8.85317e-08
CKLF	0.533356	8.41201e-10	8.94679e-08
RAB3D	0.532598	8.97788e-10	9.5188e-08
FGR	0.531931	9.50633e-10	1.00477e-07
BRI3	0.53085	1.04261e-09	1.09856e-07
TLR8	0.530695	1.05649e-09	1.10974e-07
SIGLEC14	0.52999	1.12183e-09	1.17474e-07
FCGR2A	0.52897	1.22332e-09	1.27315e-07
POU2F2	0.528241	1.30125e-09	1.34833e-07
APOE	0.528187	1.30727e-09	1.34833e-07
TLR5	0.528185	1.30747e-09	1.34833e-07
GPR160	0.528072	1.32005e-09	1.35717e-07
DDX60L	0.527918	1.33728e-09	1.37073e-07
SPINT1	0.527732	1.35849e-09	1.38828e-07
LY75	0.52702	1.44258e-09	1.46979e-07
LY96	0.526946	1.45155e-09	1.47449e-07
LMO2	0.526533	1.50294e-09	1.52166e-07
CSF2RB	0.526501	1.50695e-09	1.52166e-07
NPM3	0.526367	1.52407e-09	1.53438e-07
BAX	0.525882	1.58737e-09	1.59339e-07
P4HB	0.525509	1.6378e-09	1.63915e-07
FCGR2B	0.5245	1.78223e-09	1.77324e-07
GGA2	0.523911	1.87195e-09	1.85165e-07
NIBAN1	0.523616	1.91866e-09	1.89233e-07
HASPIN	0.522514	2.10283e-09	2.06797e-07
GALNT10	0.52244	2.11569e-09	2.0746e-07
ESYT1	0.522353	2.13099e-09	2.08358e-07
LTA4H	0.52215	2.16728e-09	2.11297e-07
APOC4-APOC2	0.521924	2.20818e-09	2.14668e-07
LACTB	0.521438	2.29895e-09	2.22853e-07
DOK1	0.52087	2.40938e-09	2.32893e-07
MYBPH	0.520429	2.49866e-09	2.40837e-07
TAGLN2	0.520392	2.50637e-09	2.40895e-07
EMP3	0.520222	2.54178e-09	2.43608e-07
CTSD	0.520042	2.57959e-09	2.46537e-07
CRACDL	0.519993	2.59015e-09	2.4685e-07
ELK3	0.51959	2.67746e-09	2.54457e-07
GLIPR1	0.519328	2.73569e-09	2.58541e-07
F11R	0.519161	2.77352e-09	2.61389e-07
IL18	0.519067	2.79512e-09	2.62695e-07
FMNL1	0.518977	2.81569e-09	2.63897e-07
EFTUD2	0.51882	2.85222e-09	2.66585e-07
CLIC1	0.518304	2.97554e-09	2.77347e-07
TMED9	0.518171	3.00795e-09	2.79599e-07
VSIG4	0.517782	3.10543e-09	2.87872e-07
RIN3	0.517592	3.15405e-09	2.91582e-07
PGM2	0.517185	3.26056e-09	2.99795e-07
CD180	0.516606	3.41803e-09	3.13424e-07
LILRA1	0.516016	3.58628e-09	3.27966e-07
MS4A4A	0.515627	3.70142e-09	3.35848e-07
SP110	0.515624	3.70217e-09	3.35848e-07
PRSS21	0.515051	3.87839e-09	3.50896e-07
TFEC	0.514838	3.94586e-09	3.55107e-07
SERPINB1	0.513717	4.32032e-09	3.87777e-07
PRAM1	0.513399	4.4326e-09	3.96805e-07
SEPHS2	0.513193	4.50679e-09	4.02385e-07
TLR3	0.51289	4.61797e-09	4.1123e-07
AKR1B1	0.512712	4.68471e-09	4.16081e-07
PELATON	0.512642	4.71111e-09	4.17333e-07
BST2	0.512304	4.84053e-09	4.27681e-07
IRF9	0.512114	4.91531e-09	4.3316e-07
ACP3	0.511712	5.07605e-09	4.45986e-07
LPXN	0.511685	5.08714e-09	4.45986e-07
FGL2	0.511553	5.14152e-09	4.49592e-07
PTPN22	0.510952	5.39498e-09	4.70542e-07
MEF2C	0.510885	5.42368e-09	4.70902e-07
RIPK3	0.510878	5.42687e-09	4.70902e-07
NCF1C	0.510527	5.58123e-09	4.81832e-07
GLE1	0.509239	6.18463e-09	5.32569e-07
SLC2A5	0.508644	6.48387e-09	5.54899e-07
NINJ1	0.508626	6.49301e-09	5.54899e-07
SH2B3	0.508564	6.52546e-09	5.56271e-07
SNAI3	0.508527	6.54434e-09	5.56482e-07
SHMT2	0.508324	6.6508e-09	5.63874e-07
CASP8	0.508298	6.66451e-09	5.63874e-07
HPGDS	0.508156	6.73969e-09	5.68817e-07
IFNAR2	0.507302	7.21122e-09	6.07103e-07
OAS1	0.507082	7.33779e-09	6.16229e-07
PPP1CA	0.506879	7.45596e-09	6.24607e-07
MGAT4A	0.506258	7.8303e-09	6.5435e-07
NUP62	0.506021	7.97817e-09	6.6507e-07
LYL1	0.505526	8.29465e-09	6.89757e-07
FUCA1	0.505127	8.55847e-09	7.08223e-07
FNIP2	0.505079	8.59114e-09	7.09198e-07
FAM78A	0.504977	8.66041e-09	7.12796e-07
CTSL	0.504952	8.67675e-09	7.12796e-07
AKR1A1	0.50404	9.31938e-09	7.63739e-07
NUBP1	0.50359	9.653e-09	7.89174e-07
FLOT2	0.503275	9.8937e-09	8.04493e-07
TRPM2	0.503252	9.91152e-09	8.04493e-07
EPB41	0.503098	1.00314e-08	8.12283e-07
APOBEC3C	0.502763	1.02964e-08	8.31753e-07
AP1B1	0.502283	1.06883e-08	8.61359e-07
PSMB9	0.502229	1.07334e-08	8.62944e-07
SPOCD1	0.501488	1.1369e-08	9.11885e-07
TRIM14	0.501074	1.17403e-08	9.39445e-07
SLC25A24	0.500962	1.18424e-08	9.43168e-07
RNASE6	0.500893	1.19055e-08	9.45973e-07
PSMB8	0.50082	1.19738e-08	9.49173e-07
PTPRO	0.500249	1.2514e-08	9.89687e-07
