# Supplementary material for: Multi-regional transcriptomic profiling reveals divergent molecular mechanisms in ALS-related neurodegeneration
Source: PLoS Genet. 2026 Jul 8;22(7):e1012225. doi: 10.1371/journal.pgen.1012225 (PMC13362351; doi:10.1371/journal.pgen.1012225)
Supplement: S12 Table — (XLSX) [file pgen.1012225.s012.xlsx]

## Sheet: 工作表1
S12 Table. GO enrichment analysis of APOC2 co-expressed genes in the ALS-non-C9 cervical spinal cord
ID	Description	GeneRatio	BgRatio	pvalue	p.adjust	qvalue	geneID	Count
GO:0002443	leukocyte mediated immunity	65/381	397/17621	1.97717e-38	7.83949e-35	5.44035e-35	HAVCR2/SASH3/C1QC/C3/CTSC/NCKAP1L/VAMP8/TYROBP/SPI1/ITGB2/CD300A/VAV1/C1QB/STXBP2/BTK/FCER1G/PTPN6/LGALS9/MILR1/LAT2/WAS/MYD88/PTPRC/HLA-DMB/CORO1A/ITGAM/FCGR1A/UNC93B1/ARRB2/SYK/LYN/PTAFR/HLA-DMA/RAC2/TREM2/PIK3CG/C1QA/CD74/TNFSF13/FCGR3A/C2/TGFB1/IL12RB1/HMOX1/CD84/PLCG2/MR1/HLA-DRA/SCIMP/INPP5D/PRKCD/B2M/PIK3R6/LILRB1/BATF/LILRB4/FGR/TLR8/CSF2RB/FCGR2B/IL18/PRAM1/TLR3/BST2/RIPK3	65
GO:0002253	activation of immune response	67/381	484/17621	6.25869e-35	1.24079e-31	8.61064e-32	HAVCR2/C1QC/C3/NCKAP1L/CYBA/TYROBP/PIK3AP1/FYB1/PYCARD/CD300A/VAV1/C1QB/BTK/HCK/LILRA2/FCER1G/PTPN6/LAT2/C3AR1/MYD88/LAPTM5/CTSS/PTPRC/LCP2/UNC93B1/ARRB2/SYK/LYN/TREM2/C1QA/CD14/TASL/IFI16/C2/CD300LF/FPR3/NLRC4/TLR6/PLCG2/PTPRJ/SCIMP/TLR7/INPP5D/MNDA/GRB2/PRKCD/ZDHHC5/CMKLR1/CASP1/LILRB4/CFD/CMTM3/TLR1/FGR/TLR8/TLR5/LY96/BAX/FCGR2B/VSIG4/PRAM1/TLR3/LPXN/PTPN22/MEF2C/NINJ1/OAS1	67
GO:0002274	myeloid leukocyte activation	49/381	235/17621	3.79133e-34	4.01341e-31	2.78517e-31	HAVCR2/CTSC/VAMP8/TYROBP/SPI1/PYCARD/ITGB2/CD300A/STXBP2/BTK/LILRA2/FCER1G/PTPN6/LGALS9/MILR1/LAT2/AIF1/IFNGR2/MYD88/PTPRC/DOCK2/ITGAM/LCP2/SYK/LYN/PTAFR/RAC2/TREM2/PIK3CG/C1QA/CD74/FCGR3A/CD300LF/HMOX1/TLR6/CD84/PLCG2/PRKCD/CD33/GRN/BATF/LILRB4/TLR1/FGR/FCGR2B/IL18/VSIG4/PRAM1/TLR3	49
GO:0002831	regulation of response to biotic stimulus	64/381	449/17621	4.04883e-34	4.01341e-31	2.78517e-31	HAVCR2/CYBA/TYROBP/SPI1/PIK3AP1/PYCARD/CD300A/VAV1/BTK/HCK/LY86/LILRA2/PTPN6/LGALS9/DTX3L/MYD88/CTSS/UNC93B1/ARRB2/SYK/LYN/TREM2/CD14/TASL/IFI16/TGFB1/CD300LF/IL12RB1/RBM47/SLAMF8/NLRC4/TLR6/PLCG2/MR1/NCF1/IKBKE/PARP9/SCIMP/TLR7/PPARG/TRIM38/MNDA/ZDHHC5/CARD16/GRN/CASP1/PIK3R6/LILRB1/TLR1/TRIM21/FGR/TLR8/APOE/TLR5/LY96/FCGR2B/VSIG4/CD180/TLR3/FGL2/PTPN22/NINJ1/CASP8/OAS1	64
GO:0002764	immune response-regulating signaling pathway	63/381	441/17621	1.2201e-33	9.6754e-31	6.71441e-31	HAVCR2/NCKAP1L/CYBA/TYROBP/PIK3AP1/FYB1/PYCARD/CD300A/VAV1/BTK/HCK/LILRA2/FCER1G/PTPN6/LAT2/C3AR1/MYD88/LAPTM5/CTSS/PTPRC/LCP2/FCGR1A/UNC93B1/ARRB2/SYK/LYN/TREM2/CD14/TASL/FCGR3A/CD300LF/FPR3/NLRC4/TLR6/PLCG2/PTPRJ/SCIMP/TLR7/INPP5D/MNDA/GRB2/PRKCD/CD33/ZDHHC5/CMKLR1/CASP1/LILRB1/LILRB4/CMTM3/TLR1/FGR/TLR8/TLR5/LY96/BAX/FCGR2B/PRAM1/TLR3/LPXN/PTPN22/MEF2C/NINJ1/OAS1	63
GO:0002697	regulation of immune effector process	59/381	380/17621	1.53449e-33	1.01404e-30	7.03712e-31	HAVCR2/SASH3/C3/NCKAP1L/VAMP8/TYROBP/SPI1/PYCARD/ITGB2/CD300A/VAV1/STXBP2/BTK/PTPN6/LGALS9/WAS/MYD88/LAPTM5/PTPRC/HLA-DMB/CD86/ITGAM/FCGR1A/ARRB2/SYK/LYN/PTAFR/RAC2/TREM2/CD74/TNFSF13/TGFB1/IL12RB1/HMOX1/SLAMF8/CD84/PLCG2/PTPRJ/MR1/HLA-DRA/NCF1/SCIMP/TLR7/GRN/B2M/PIK3R6/LILRB1/BATF/LILRB4/FGR/FCGR2B/IL18/VSIG4/PRAM1/TLR3/BST2/FGL2/PTPN22/RIPK3	59
GO:0002366	leukocyte activation involved in immune response	53/381	295/17621	1.94199e-33	1.1e-30	7.63364e-31	HAVCR2/NCKAP1L/VAMP8/TYROBP/SPI1/PYCARD/ITGB2/CD300A/STXBP2/BTK/LILRA2/FCER1G/PTPN6/LGALS9/MILR1/LAT2/MYD88/PTPRC/HLA-DMB/CORO1A/CD86/DOCK2/ITGAM/MFNG/DOCK11/SYK/LYN/PTAFR/RAC2/TREM2/PIK3CG/CD74/APBB1IP/TNFSF13/FCGR3A/TGFB1/LCP1/IL12RB1/HMOX1/CD84/PLCG2/HLA-DRA/SPN/GRN/ITGAL/LILRB1/BATF/FGR/FCGR2B/IL18/CD180/PRAM1/FGL2	53
GO:0002263	cell activation involved in immune response	53/381	299/17621	3.94973e-33	1.95759e-30	1.3585e-30	HAVCR2/NCKAP1L/VAMP8/TYROBP/SPI1/PYCARD/ITGB2/CD300A/STXBP2/BTK/LILRA2/FCER1G/PTPN6/LGALS9/MILR1/LAT2/MYD88/PTPRC/HLA-DMB/CORO1A/CD86/DOCK2/ITGAM/MFNG/DOCK11/SYK/LYN/PTAFR/RAC2/TREM2/PIK3CG/CD74/APBB1IP/TNFSF13/FCGR3A/TGFB1/LCP1/IL12RB1/HMOX1/CD84/PLCG2/HLA-DRA/SPN/GRN/ITGAL/LILRB1/BATF/FGR/FCGR2B/IL18/CD180/PRAM1/FGL2	53
GO:0045088	regulation of innate immune response	56/381	363/17621	1.09221e-31	4.81178e-29	3.33921e-29	HAVCR2/CYBA/TYROBP/SPI1/PIK3AP1/PYCARD/CD300A/VAV1/BTK/HCK/LILRA2/PTPN6/LGALS9/MYD88/CTSS/UNC93B1/ARRB2/SYK/LYN/TREM2/CD14/TASL/IFI16/TGFB1/CD300LF/RBM47/SLAMF8/NLRC4/TLR6/PLCG2/NCF1/IKBKE/PARP9/SCIMP/TLR7/PPARG/MNDA/ZDHHC5/GRN/CASP1/PIK3R6/LILRB1/TLR1/TRIM21/FGR/TLR8/APOE/TLR5/LY96/FCGR2B/VSIG4/TLR3/PTPN22/NINJ1/CASP8/OAS1	56
GO:0002757	immune response-activating signaling pathway	59/381	414/17621	1.93559e-31	7.6746e-29	5.32592e-29	HAVCR2/NCKAP1L/CYBA/TYROBP/PIK3AP1/FYB1/PYCARD/CD300A/VAV1/BTK/HCK/LILRA2/FCER1G/PTPN6/LAT2/C3AR1/MYD88/LAPTM5/CTSS/PTPRC/LCP2/UNC93B1/ARRB2/SYK/LYN/TREM2/CD14/TASL/CD300LF/FPR3/NLRC4/TLR6/PLCG2/PTPRJ/SCIMP/TLR7/INPP5D/MNDA/GRB2/PRKCD/ZDHHC5/CMKLR1/CASP1/LILRB4/CMTM3/TLR1/FGR/TLR8/TLR5/LY96/BAX/FCGR2B/PRAM1/TLR3/LPXN/PTPN22/MEF2C/NINJ1/OAS1	59
GO:0001819	positive regulation of cytokine production	61/381	476/17621	7.16187e-30	2.58153e-27	1.79149e-27	HAVCR2/SASH3/C3/CYBA/TYROBP/CD4/PYCARD/GPSM3/BTK/LILRA2/FCER1G/LGALS9/AIF1/C3AR1/MYD88/LAPTM5/PTPRC/CD86/UNC93B1/CSF1R/SYK/PTAFR/TREM2/PIK3CG/CD14/IFI16/CD74/FCGR3A/TGFB1/IL12RB1/RBM47/CHI3L1/HMOX1/NLRC4/TLR6/CD84/PLCG2/PTPRJ/CYBB/SPN/SCIMP/TLR7/IRF5/MNDA/OAS2/B2M/CASP1/LILRB1/BATF/RIPK1/TLR1/FGR/TLR8/POU2F2/TLR5/LY96/IL18/TLR3/PTPN22/CASP8/OAS1	61
GO:0002703	regulation of leukocyte mediated immunity	44/381	245/17621	7.75969e-28	2.56393e-25	1.77928e-25	HAVCR2/SASH3/C3/NCKAP1L/VAMP8/TYROBP/SPI1/ITGB2/CD300A/VAV1/STXBP2/BTK/PTPN6/LGALS9/WAS/PTPRC/ITGAM/FCGR1A/ARRB2/SYK/LYN/PTAFR/RAC2/TREM2/TNFSF13/TGFB1/IL12RB1/HMOX1/CD84/PLCG2/MR1/HLA-DRA/SCIMP/B2M/PIK3R6/LILRB1/LILRB4/FGR/FCGR2B/IL18/PRAM1/TLR3/BST2/RIPK3	44
GO:0002275	myeloid cell activation involved in immune response	30/381	98/17621	1.34323e-26	4.09685e-24	2.84308e-24	HAVCR2/VAMP8/TYROBP/SPI1/PYCARD/ITGB2/CD300A/STXBP2/BTK/LILRA2/FCER1G/PTPN6/LGALS9/MILR1/LAT2/MYD88/DOCK2/ITGAM/SYK/LYN/PTAFR/RAC2/TREM2/PIK3CG/HMOX1/CD84/PLCG2/GRN/FGR/PRAM1	30
GO:0002768	immune response-regulating cell surface receptor signaling pathway	47/381	321/17621	1.21764e-25	3.44852e-23	2.39316e-23	NCKAP1L/CYBA/TYROBP/PIK3AP1/FYB1/CD300A/VAV1/BTK/HCK/LILRA2/FCER1G/PTPN6/LAT2/C3AR1/LAPTM5/PTPRC/LCP2/FCGR1A/SYK/LYN/TREM2/CD14/FCGR3A/FPR3/TLR6/PLCG2/PTPRJ/SCIMP/INPP5D/MNDA/GRB2/PRKCD/CMKLR1/LILRB1/LILRB4/CMTM3/TLR1/FGR/LY96/BAX/FCGR2B/PRAM1/LPXN/PTPN22/MEF2C/NINJ1/OAS1	47
GO:0031349	positive regulation of defense response	53/381	423/17621	1.67395e-25	4.20431e-23	2.91765e-23	HAVCR2/C3/CTSC/VAMP8/CYBA/TYROBP/SPI1/PIK3AP1/ALOX5AP/PYCARD/CD300A/VAV1/GPSM3/BTK/HCK/LILRA2/MYD88/CTSS/FCGR1A/UNC93B1/ARRB2/SYK/LYN/TREM2/PIK3CG/CD14/TASL/IFI16/CD300LF/RBM47/NLRC4/TLR6/PLCG2/IKBKE/PARP9/SCIMP/TLR7/PLA2G7/MNDA/ZDHHC5/GRN/CASP1/RIPK1/TLR1/TLR8/TLR5/LY96/IL18/TLR3/PTPN22/MEF2C/NINJ1/OAS1	53
GO:0002699	positive regulation of immune effector process	43/381	263/17621	1.69657e-25	4.20431e-23	2.91765e-23	SASH3/C3/VAMP8/TYROBP/SPI1/PYCARD/ITGB2/CD300A/VAV1/STXBP2/BTK/PTPN6/LGALS9/MYD88/LAPTM5/PTPRC/HLA-DMB/CD86/ITGAM/FCGR1A/SYK/LYN/PTAFR/RAC2/TREM2/CD74/TNFSF13/TGFB1/IL12RB1/HMOX1/CD84/PLCG2/PTPRJ/MR1/HLA-DRA/SCIMP/TLR7/B2M/LILRB1/FGR/IL18/TLR3/PTPN22	43
GO:0002683	negative regulation of immune system process	55/381	464/17621	3.03368e-25	7.07561e-23	4.91024e-23	HAVCR2/C1QC/NCKAP1L/CD68/TYROBP/SPI1/CD300A/LST1/BTK/HCK/LILRA2/PTPN6/LGALS9/MILR1/LAPTM5/PTPRC/CD86/TNFAIP8L2/ARRB2/SYK/LYN/TREM2/IFI16/CD74/TGFB1/CD300LF/HMOX1/SLAMF8/TLR6/CD84/PTPRJ/GPX1/SPN/MAFB/PPARG/LILRB3/INPP5D/MNDA/GPNMB/CD33/GRN/LILRB1/LILRB4/SAMSN1/TRIM21/FGR/FCGR2B/VSIG4/RIN3/TLR3/BST2/LPXN/FGL2/PTPN22/OAS1	55
GO:0071706	tumor necrosis factor superfamily cytokine production	35/381	168/17621	1.36021e-24	2.83855e-22	1.96986e-22	HAVCR2/SASH3/CYBA/TYROBP/PYCARD/BTK/LILRA2/PTPN6/LGALS9/MYD88/PTPRC/CD86/ARRB2/SYK/PTAFR/TREM2/CD14/FCGR3A/TSPO/CD84/PLCG2/PTPRJ/CYBB/SPN/GPNMB/CD33/OAS2/LILRB1/LILRB4/RIPK1/TLR1/LY96/TLR3/PTPN22/OAS1	35
GO:1903555	regulation of tumor necrosis factor superfamily cytokine production	35/381	168/17621	1.36021e-24	2.83855e-22	1.96986e-22	HAVCR2/SASH3/CYBA/TYROBP/PYCARD/BTK/LILRA2/PTPN6/LGALS9/MYD88/PTPRC/CD86/ARRB2/SYK/PTAFR/TREM2/CD14/FCGR3A/TSPO/CD84/PLCG2/PTPRJ/CYBB/SPN/GPNMB/CD33/OAS2/LILRB1/LILRB4/RIPK1/TLR1/LY96/TLR3/PTPN22/OAS1	35
GO:0002429	immune response-activating cell surface receptor signaling pathway	44/381	294/17621	1.90989e-24	3.78637e-22	2.62761e-22	NCKAP1L/CYBA/TYROBP/PIK3AP1/FYB1/CD300A/VAV1/BTK/HCK/LILRA2/FCER1G/PTPN6/LAT2/C3AR1/LAPTM5/PTPRC/LCP2/SYK/LYN/TREM2/CD14/FPR3/TLR6/PLCG2/PTPRJ/SCIMP/INPP5D/MNDA/GRB2/PRKCD/CMKLR1/LILRB4/CMTM3/TLR1/FGR/LY96/BAX/FCGR2B/PRAM1/LPXN/PTPN22/MEF2C/NINJ1/OAS1	44
GO:0002833	positive regulation of response to biotic stimulus	45/381	318/17621	6.00454e-24	1.06126e-21	7.36478e-22	HAVCR2/CYBA/TYROBP/SPI1/PIK3AP1/PYCARD/CD300A/VAV1/BTK/HCK/LY86/LILRA2/MYD88/CTSS/UNC93B1/ARRB2/SYK/LYN/TREM2/CD14/TASL/IFI16/CD300LF/RBM47/NLRC4/TLR6/PLCG2/MR1/IKBKE/PARP9/SCIMP/TLR7/MNDA/ZDHHC5/GRN/CASP1/TLR1/TLR8/TLR5/LY96/CD180/TLR3/PTPN22/NINJ1/OAS1	45
GO:0032640	tumor necrosis factor production	34/381	163/17621	6.1561e-24	1.06126e-21	7.36478e-22	HAVCR2/SASH3/CYBA/TYROBP/PYCARD/BTK/LILRA2/PTPN6/LGALS9/MYD88/PTPRC/ARRB2/SYK/PTAFR/TREM2/CD14/FCGR3A/TSPO/CD84/PLCG2/PTPRJ/CYBB/SPN/GPNMB/CD33/OAS2/LILRB1/LILRB4/RIPK1/TLR1/LY96/TLR3/PTPN22/OAS1	34
GO:0032680	regulation of tumor necrosis factor production	34/381	163/17621	6.1561e-24	1.06126e-21	7.36478e-22	HAVCR2/SASH3/CYBA/TYROBP/PYCARD/BTK/LILRA2/PTPN6/LGALS9/MYD88/PTPRC/ARRB2/SYK/PTAFR/TREM2/CD14/FCGR3A/TSPO/CD84/PLCG2/PTPRJ/CYBB/SPN/GPNMB/CD33/OAS2/LILRB1/LILRB4/RIPK1/TLR1/LY96/TLR3/PTPN22/OAS1	34
GO:0070661	leukocyte proliferation	46/381	344/17621	2.08614e-23	3.44647e-21	2.39174e-21	HAVCR2/SASH3/NCKAP1L/TYROBP/PYCARD/CD300A/LST1/BTK/PTPN6/LGALS9/AIF1/MYD88/PTPRC/HLA-DMB/CORO1A/CD86/DOCK2/CSF1R/SYK/LYN/RAC2/TREM2/PIK3CG/TNFSF8/CD74/FCGR3A/IL12RB1/SPN/ST6GAL1/INPP5D/MNDA/PRKCD/GPNMB/DOCK8/LILRB1/LILRB4/CSF2RB/BAX/FCGR2B/IL18/VSIG4/CD180/BST2/PTPN22/MEF2C/RIPK3	46
GO:0002449	lymphocyte mediated immunity	43/381	296/17621	2.22633e-23	3.53095e-21	2.45036e-21	HAVCR2/SASH3/C1QC/C3/CTSC/NCKAP1L/VAV1/C1QB/BTK/FCER1G/PTPN6/LGALS9/WAS/MYD88/PTPRC/HLA-DMB/CORO1A/FCGR1A/UNC93B1/ARRB2/HLA-DMA/TREM2/C1QA/CD74/TNFSF13/FCGR3A/C2/TGFB1/IL12RB1/MR1/HLA-DRA/INPP5D/PRKCD/B2M/PIK3R6/LILRB1/BATF/LILRB4/TLR8/CSF2RB/FCGR2B/IL18/RIPK3	43
GO:0050866	negative regulation of cell activation	37/381	218/17621	1.2074e-22	1.84128e-20	1.27779e-20	HAVCR2/NCKAP1L/TYROBP/SPI1/CD300A/LST1/BTK/PTPN6/LGALS9/MILR1/LAPTM5/PTPRC/CD86/TNFAIP8L2/LYN/TREM2/CD74/CD300LF/HMOX1/CD84/SPN/INPP5D/MNDA/PRKCD/GPNMB/CD33/GRN/LILRB1/LILRB4/SAMSN1/FGR/APOE/FCGR2B/VSIG4/FGL2/PTPN22/SH2B3	37
GO:0051249	regulation of lymphocyte activation	53/381	497/17621	3.60187e-22	5.28941e-20	3.67068e-20	HAVCR2/SASH3/NCKAP1L/TYROBP/SPI1/CD4/PYCARD/CD300A/LST1/VAV1/BTK/PTPN6/LGALS9/AIF1/MYD88/LAPTM5/PTPRC/HLA-DMB/CORO1A/CD86/TNFAIP8L2/SYK/LYN/HLA-DMA/RAC2/TNFSF8/CD74/TNFSF13/FCGR3A/TGFB1/IL12RB1/SLAMF8/HLA-DRA/SPN/INPP5D/MNDA/GPNMB/B2M/DOCK8/PIK3R6/LILRB1/BATF/LILRB4/SAMSN1/FGR/FCGR2B/IL18/VSIG4/FGL2/PTPN22/MEF2C/RIPK3/FLOT2	53
GO:0045089	positive regulation of innate immune response	41/381	292/17621	9.28916e-22	1.31541e-19	9.12852e-20	HAVCR2/CYBA/TYROBP/SPI1/PIK3AP1/PYCARD/CD300A/VAV1/BTK/HCK/LILRA2/MYD88/CTSS/UNC93B1/ARRB2/SYK/LYN/TREM2/CD14/TASL/IFI16/CD300LF/RBM47/NLRC4/TLR6/PLCG2/IKBKE/PARP9/SCIMP/TLR7/MNDA/ZDHHC5/CASP1/TLR1/TLR8/TLR5/LY96/TLR3/PTPN22/NINJ1/OAS1	41
GO:0032943	mononuclear cell proliferation	42/381	310/17621	1.16593e-21	1.59411e-19	1.10626e-19	HAVCR2/SASH3/NCKAP1L/TYROBP/PYCARD/CD300A/LST1/BTK/PTPN6/LGALS9/AIF1/MYD88/PTPRC/HLA-DMB/CORO1A/CD86/DOCK2/SYK/LYN/RAC2/PIK3CG/TNFSF8/CD74/FCGR3A/IL12RB1/SPN/ST6GAL1/INPP5D/MNDA/PRKCD/GPNMB/DOCK8/LILRB1/LILRB4/BAX/FCGR2B/IL18/VSIG4/CD180/PTPN22/MEF2C/RIPK3	42
GO:0070663	regulation of leukocyte proliferation	39/381	264/17621	1.49439e-21	1.97508e-19	1.37064e-19	HAVCR2/SASH3/NCKAP1L/TYROBP/PYCARD/CD300A/LST1/BTK/PTPN6/LGALS9/AIF1/MYD88/PTPRC/HLA-DMB/CORO1A/CD86/CSF1R/SYK/LYN/RAC2/TNFSF8/CD74/FCGR3A/IL12RB1/SPN/ST6GAL1/INPP5D/MNDA/GPNMB/LILRB1/LILRB4/CSF2RB/FCGR2B/IL18/VSIG4/BST2/PTPN22/MEF2C/RIPK3	39
GO:0050867	positive regulation of cell activation	46/381	386/17621	2.67498e-21	3.42138e-19	2.37433e-19	HAVCR2/SASH3/CTSC/RPS6KA1/NCKAP1L/VAMP8/TYROBP/SPI1/CD4/PYCARD/ITGB2/VAV1/BTK/LILRA2/PTPN6/LGALS9/AIF1/MYD88/PTPRC/HLA-DMB/CORO1A/CD86/ITGAM/SYK/LYN/PTAFR/HLA-DMA/TREM2/CD74/TNFSF13/FCGR3A/TGFB1/IL12RB1/TLR6/HLA-DRA/INPP5D/B2M/DOCK8/PIK3R6/LILRB1/LILRB4/FGR/IL18/PTPN22/MEF2C/FLOT2	46
GO:0046651	lymphocyte proliferation	41/381	303/17621	3.82916e-21	4.74457e-19	3.29258e-19	HAVCR2/SASH3/NCKAP1L/TYROBP/PYCARD/CD300A/LST1/BTK/PTPN6/LGALS9/AIF1/MYD88/PTPRC/HLA-DMB/CORO1A/CD86/DOCK2/SYK/LYN/RAC2/PIK3CG/TNFSF8/CD74/FCGR3A/IL12RB1/SPN/INPP5D/MNDA/PRKCD/GPNMB/DOCK8/LILRB1/LILRB4/BAX/FCGR2B/IL18/VSIG4/CD180/PTPN22/MEF2C/RIPK3	41
GO:0043299	leukocyte degranulation	24/381	81/17621	3.96798e-21	4.76759e-19	3.30855e-19	NCKAP1L/VAMP8/SPI1/ITGB2/CD300A/STXBP2/BTK/HCK/LGALS9/MILR1/LAT2/CORO1A/ITGAM/SYK/LYN/PTAFR/RAC2/PIK3CG/FCGR3A/HMOX1/CD84/FGR/FCGR2B/PRAM1	24
GO:0002218	activation of innate immune response	36/381	227/17621	4.99041e-21	5.8197e-19	4.03868e-19	HAVCR2/CYBA/TYROBP/PIK3AP1/PYCARD/CD300A/BTK/HCK/LILRA2/MYD88/CTSS/UNC93B1/ARRB2/SYK/LYN/TREM2/CD14/TASL/IFI16/CD300LF/NLRC4/TLR6/PLCG2/SCIMP/TLR7/MNDA/ZDHHC5/CASP1/TLR1/TLR8/TLR5/LY96/TLR3/PTPN22/NINJ1/OAS1	36
GO:0002460	adaptive immune response based on somatic recombination of immune receptors built from immunoglobulin superfamily domains	41/381	306/17621	5.57279e-21	6.31318e-19	4.38114e-19	HAVCR2/SASH3/C1QC/C3/CTSC/NCKAP1L/CD4/C1QB/BTK/FCER1G/PTPN6/WAS/MYD88/PTPRC/HLA-DMB/FCGR1A/UNC93B1/HLA-DMA/TREM2/C1QA/CD74/TNFSF13/FCGR3A/C2/TGFB1/IL12RB1/MR1/HLA-DRA/SPN/INPP5D/PRKCD/B2M/LILRB1/BATF/LILRB4/TLR8/CSF2RB/FCGR2B/IL18/MEF2C/RIPK3	41
GO:0002758	innate immune response-activating signaling pathway	34/381	203/17621	1.06797e-20	1.17626e-18	8.16282e-19	HAVCR2/CYBA/TYROBP/PIK3AP1/PYCARD/CD300A/BTK/HCK/LILRA2/MYD88/CTSS/UNC93B1/ARRB2/SYK/LYN/TREM2/CD14/TASL/CD300LF/NLRC4/TLR6/PLCG2/SCIMP/TLR7/ZDHHC5/CASP1/TLR1/TLR8/TLR5/LY96/TLR3/PTPN22/NINJ1/OAS1	34
GO:1903557	positive regulation of tumor necrosis factor superfamily cytokine production	26/381	105/17621	1.37761e-20	1.47628e-18	1.02449e-18	HAVCR2/SASH3/CYBA/TYROBP/PYCARD/BTK/LILRA2/LGALS9/MYD88/PTPRC/CD86/SYK/PTAFR/CD14/FCGR3A/CD84/PLCG2/PTPRJ/CYBB/SPN/OAS2/RIPK1/TLR1/LY96/TLR3/OAS1	26
GO:0002696	positive regulation of leukocyte activation	44/381	370/17621	2.27529e-20	2.37409e-18	1.64754e-18	HAVCR2/SASH3/CTSC/NCKAP1L/VAMP8/TYROBP/SPI1/CD4/PYCARD/ITGB2/VAV1/BTK/PTPN6/LGALS9/AIF1/MYD88/PTPRC/HLA-DMB/CORO1A/CD86/ITGAM/SYK/LYN/PTAFR/HLA-DMA/TREM2/CD74/TNFSF13/FCGR3A/TGFB1/IL12RB1/TLR6/HLA-DRA/INPP5D/B2M/DOCK8/PIK3R6/LILRB1/LILRB4/FGR/IL18/PTPN22/MEF2C/FLOT2	44
GO:0032944	regulation of mononuclear cell proliferation	36/381	240/17621	3.40336e-20	3.38307e-18	2.34774e-18	HAVCR2/SASH3/NCKAP1L/TYROBP/PYCARD/CD300A/LST1/BTK/PTPN6/LGALS9/AIF1/MYD88/PTPRC/HLA-DMB/CORO1A/CD86/SYK/LYN/RAC2/TNFSF8/CD74/FCGR3A/IL12RB1/SPN/ST6GAL1/INPP5D/MNDA/GPNMB/LILRB1/LILRB4/FCGR2B/IL18/VSIG4/PTPN22/MEF2C/RIPK3	36
GO:0002695	negative regulation of leukocyte activation	33/381	196/17621	3.41293e-20	3.38307e-18	2.34774e-18	HAVCR2/NCKAP1L/TYROBP/SPI1/CD300A/LST1/BTK/PTPN6/LGALS9/MILR1/LAPTM5/PTPRC/CD86/TNFAIP8L2/LYN/CD74/CD300LF/HMOX1/CD84/SPN/INPP5D/MNDA/GPNMB/CD33/GRN/LILRB1/LILRB4/SAMSN1/FGR/FCGR2B/VSIG4/FGL2/PTPN22	33
GO:0032760	positive regulation of tumor necrosis factor production	25/381	101/17621	7.75273e-20	7.49745e-18	5.20298e-18	HAVCR2/SASH3/CYBA/TYROBP/PYCARD/BTK/LILRA2/LGALS9/MYD88/PTPRC/SYK/PTAFR/CD14/FCGR3A/CD84/PLCG2/PTPRJ/CYBB/SPN/OAS2/RIPK1/TLR1/LY96/TLR3/OAS1	25
GO:0006909	phagocytosis	35/381	232/17621	9.58967e-20	9.05311e-18	6.28256e-18	C3/NCKAP1L/CYBA/TYROBP/PYCARD/ITGB2/CD300A/VAV1/BTK/HCK/NCF2/FCER1G/AIF1/MYD88/PTPRC/CORO1A/DOCK2/ITGAM/FCGR1A/MSR1/SYK/LYN/TREM2/CD14/NCF4/C2/CD300LF/PLCG2/PTPRJ/SH3BP1/BIN2/PRKCD/ITGAL/FGR/FCGR2B	35
GO:0050670	regulation of lymphocyte proliferation	35/381	236/17621	1.69356e-19	1.56162e-17	1.08371e-17	HAVCR2/SASH3/NCKAP1L/TYROBP/PYCARD/CD300A/LST1/BTK/PTPN6/LGALS9/AIF1/MYD88/PTPRC/HLA-DMB/CORO1A/CD86/SYK/LYN/RAC2/TNFSF8/CD74/FCGR3A/IL12RB1/SPN/INPP5D/MNDA/GPNMB/LILRB1/LILRB4/FCGR2B/IL18/VSIG4/PTPN22/MEF2C/RIPK3	35
GO:0032635	interleukin-6 production	29/381	152/17621	1.94315e-19	1.71213e-17	1.18816e-17	HAVCR2/NCKAP1L/CYBA/TYROBP/PYCARD/BTK/LILRA2/PTPN6/LGALS9/AIF1/MYD88/UNC93B1/ARRB2/SYK/PTAFR/TREM2/CD74/TLR6/CD84/PLCG2/SCIMP/TLR7/INPP5D/LILRB4/TLR1/TLR8/POU2F2/TLR3/PTPN22	29
GO:0032675	regulation of interleukin-6 production	29/381	152/17621	1.94315e-19	1.71213e-17	1.18816e-17	HAVCR2/NCKAP1L/CYBA/TYROBP/PYCARD/BTK/LILRA2/PTPN6/LGALS9/AIF1/MYD88/UNC93B1/ARRB2/SYK/PTAFR/TREM2/CD74/TLR6/CD84/PLCG2/SCIMP/TLR7/INPP5D/LILRB4/TLR1/TLR8/POU2F2/TLR3/PTPN22	29
GO:0002221	pattern recognition receptor signaling pathway	31/381	184/17621	4.81062e-19	4.14654e-17	2.87756e-17	HAVCR2/CYBA/PIK3AP1/PYCARD/CD300A/BTK/LILRA2/MYD88/CTSS/UNC93B1/ARRB2/LYN/TREM2/CD14/TASL/CD300LF/NLRC4/TLR6/PLCG2/SCIMP/TLR7/ZDHHC5/CASP1/TLR1/TLR8/TLR5/LY96/TLR3/PTPN22/NINJ1/OAS1	31
GO:0002886	regulation of myeloid leukocyte mediated immunity	20/381	60/17621	5.77917e-19	4.87541e-17	3.38337e-17	C3/VAMP8/TYROBP/SPI1/ITGB2/CD300A/STXBP2/BTK/LGALS9/ITGAM/FCGR1A/SYK/LYN/PTAFR/RAC2/HMOX1/CD84/FGR/FCGR2B/PRAM1	20
GO:0002444	myeloid leukocyte mediated immunity	25/381	110/17621	7.3238e-19	6.04977e-17	4.19834e-17	C3/VAMP8/TYROBP/SPI1/ITGB2/CD300A/STXBP2/BTK/LGALS9/MILR1/LAT2/MYD88/ITGAM/FCGR1A/SYK/LYN/PTAFR/RAC2/PIK3CG/FCGR3A/HMOX1/CD84/FGR/FCGR2B/PRAM1	25
GO:0007159	leukocyte cell-cell adhesion	43/381	401/17621	3.30444e-18	2.6739e-16	1.8556e-16	HAVCR2/SASH3/NCKAP1L/FERMT3/CD4/PYCARD/ITGB2/CD300A/VAV1/PTPN6/LGALS9/AIF1/LAPTM5/ALOX5/PTPRC/HLA-DMB/CORO1A/CD86/TNFAIP8L2/SYK/LYN/PTAFR/HLA-DMA/RAC2/CD74/IL12RB1/HLA-DRA/SPN/GPNMB/B2M/ITGAL/DOCK8/OLR1/PIK3R6/LILRB1/LILRB4/FCGR2B/F11R/IL18/VSIG4/FGL2/PTPN22/FLOT2	43
GO:0050900	leukocyte migration	42/381	386/17621	4.8812e-18	3.87079e-16	2.6862e-16	NCKAP1L/SPI1/PYCARD/ITGB2/CD300A/VAV1/GPSM3/HCK/FCER1G/LGALS9/AIF1/C3AR1/MYD88/ALOX5/CORO1A/CSF1R/SYK/LYN/PTAFR/RAC2/TREM2/PIK3CG/CD74/HMOX1/SLAMF8/CCR5/SPN/PLA2G7/CXCL16/CCR1/ITGAL/B4GALT1/DOCK8/CMKLR1/MPP1/CKLF/F11R/RIN3/RIPK3/NINJ1/TRPM2/PTPRO	42
GO:0050777	negative regulation of immune response	30/381	185/17621	5.54233e-18	4.30889e-16	2.99023e-16	HAVCR2/NCKAP1L/SPI1/CD300A/HCK/PTPN6/LGALS9/PTPRC/ARRB2/SYK/LYN/TREM2/IFI16/TGFB1/HMOX1/SLAMF8/CD84/GPX1/PPARG/INPP5D/GRN/LILRB1/LILRB4/SAMSN1/TRIM21/FGR/FCGR2B/VSIG4/FGL2/OAS1	30
GO:1903131	mononuclear cell differentiation	46/381	470/17621	7.69004e-18	5.86365e-16	4.06918e-16	SASH3/NCKAP1L/SPI1/CD4/VAV1/BTK/FCER1G/PTPN6/LGALS9/PTPRC/CD86/DOCK2/MFNG/DOCK11/CSF1R/SYK/LYN/TREM2/TNFSF8/IFI16/CD74/IL12RB1/SLAMF8/PLCG2/PTPRJ/MR1/HLA-DRA/SPN/MAFB/IKZF1/PPARG/INPP5D/B2M/PIK3R6/LILRB1/BATF/LILRB4/BAX/FCGR2B/IL18/FGL2/PTPN22/RIPK3/LYL1/CTSL/TRPM2	46
GO:0019221	cytokine-mediated signaling pathway	46/381	471/17621	8.36028e-18	6.25444e-16	4.34037e-16	SPI1/CD4/PYCARD/HCK/LILRA2/FCER1G/PTPN6/IFNGR2/MYD88/LAPTM5/CCRL2/PTPRC/CSF1R/SYK/LYN/IL10RB/TREM2/CD74/CD300LF/STAT5A/IL12RB1/RBM47/CCR5/PTPRJ/IKBKE/SP100/PARP9/PPARG/IRF5/CARD16/CCR1/OAS2/CMKLR1/CASP1/LILRB1/LILRB4/RIPK1/CSF2RB/P4HB/DOK1/IL18/LILRA1/SH2B3/CASP8/IFNAR2/OAS1	46
GO:0001909	leukocyte mediated cytotoxicity	26/381	137/17621	1.727e-17	1.26807e-15	8.79995e-16	HAVCR2/CTSC/NCKAP1L/TYROBP/SPI1/VAV1/STXBP2/PTPN6/LGALS9/MYD88/PTPRC/CORO1A/ITGAM/FCGR1A/ARRB2/FCGR3A/TGFB1/IL12RB1/MR1/HLA-DRA/B2M/PIK3R6/LILRB1/FCGR2B/IL18/RIPK3	26
GO:0016064	immunoglobulin mediated immune response	26/381	143/17621	5.24012e-17	3.77765e-15	2.62157e-15	C1QC/C3/C1QB/BTK/FCER1G/PTPN6/MYD88/PTPRC/HLA-DMB/FCGR1A/HLA-DMA/TREM2/C1QA/CD74/TNFSF13/FCGR3A/C2/TGFB1/HLA-DRA/INPP5D/PRKCD/B2M/BATF/TLR8/CSF2RB/FCGR2B	26
GO:0022407	regulation of cell-cell adhesion	45/381	477/17621	7.36163e-17	5.2123e-15	3.61716e-15	HAVCR2/SASH3/NCKAP1L/SPI1/FERMT3/CD4/PYCARD/ITGB2/CD300A/VAV1/PTPN6/LGALS9/AIF1/LAPTM5/ALOX5/PTPRC/HLA-DMB/CORO1A/CD86/TNFAIP8L2/SYK/LYN/PTAFR/HLA-DMA/CD74/TGFB1/IL12RB1/HLA-DRA/SPN/PRKCD/GPNMB/B2M/FXYD5/DOCK8/PIK3R6/LILRB1/LILRB4/FCGR2B/F11R/IL18/VSIG4/FGL2/PTPN22/SH2B3/FLOT2	45
GO:0043300	regulation of leukocyte degranulation	17/381	48/17621	7.97238e-17	5.5457e-15	3.84853e-15	NCKAP1L/VAMP8/SPI1/ITGB2/CD300A/STXBP2/LGALS9/ITGAM/SYK/LYN/PTAFR/RAC2/HMOX1/CD84/FGR/FCGR2B/PRAM1	17
GO:0019724	B cell mediated immunity	26/381	146/17621	8.93666e-17	6.10929e-15	4.23964e-15	C1QC/C3/C1QB/BTK/FCER1G/PTPN6/MYD88/PTPRC/HLA-DMB/FCGR1A/HLA-DMA/TREM2/C1QA/CD74/TNFSF13/FCGR3A/C2/TGFB1/HLA-DRA/INPP5D/PRKCD/B2M/BATF/TLR8/CSF2RB/FCGR2B	26
GO:0042119	neutrophil activation	16/381	41/17621	1.05158e-16	7.06695e-15	4.90423e-15	TYROBP/SPI1/ITGB2/CD300A/STXBP2/LILRA2/FCER1G/MYD88/ITGAM/SYK/PTAFR/PRKCD/GRN/FCGR2B/IL18/PRAM1	16
GO:0001906	cell killing	29/381	190/17621	1.08915e-16	7.19744e-15	4.99478e-15	HAVCR2/C3/CTSC/NCKAP1L/TYROBP/SPI1/VAV1/STXBP2/PTPN6/LGALS9/MYD88/PTPRC/CORO1A/ITGAM/FCGR1A/ARRB2/SYK/FCGR3A/TGFB1/IL12RB1/MR1/HLA-DRA/B2M/PIK3R6/LILRB1/LYZ/FCGR2B/IL18/RIPK3	29
GO:0050727	regulation of inflammatory response	39/381	372/17621	2.88954e-16	1.84791e-14	1.28239e-14	C3/CTSC/VAMP8/PIK3AP1/ALOX5AP/PYCARD/GPSM3/BTK/HCK/SIGLEC10/MYD88/ALOX5/PTPRC/FCGR1A/TNFAIP8L2/SYK/LYN/TREM2/PIK3CG/SLAMF8/NLRC4/PLCG2/NCF1/GPX1/TLR7/PPARG/PLA2G7/AOAH/PRKCD/CARD16/GRN/CASP1/RIPK1/FGR/APOE/FCGR2B/IL18/TLR3/NINJ1	39
GO:0050863	regulation of T cell activation	39/381	372/17621	2.88954e-16	1.84791e-14	1.28239e-14	HAVCR2/SASH3/NCKAP1L/CD4/PYCARD/CD300A/VAV1/PTPN6/LGALS9/AIF1/LAPTM5/PTPRC/HLA-DMB/CORO1A/CD86/TNFAIP8L2/SYK/LYN/HLA-DMA/RAC2/TNFSF8/CD74/IL12RB1/HLA-DRA/SPN/GPNMB/B2M/DOCK8/PIK3R6/LILRB1/BATF/LILRB4/FCGR2B/IL18/VSIG4/FGL2/PTPN22/RIPK3/FLOT2	39
GO:0051251	positive regulation of lymphocyte activation	36/381	323/17621	6.23697e-16	3.92533e-14	2.72405e-14	HAVCR2/SASH3/NCKAP1L/TYROBP/SPI1/CD4/PYCARD/VAV1/BTK/PTPN6/LGALS9/AIF1/MYD88/PTPRC/HLA-DMB/CORO1A/CD86/SYK/LYN/HLA-DMA/CD74/TNFSF13/FCGR3A/TGFB1/IL12RB1/HLA-DRA/INPP5D/B2M/DOCK8/PIK3R6/LILRB1/LILRB4/IL18/PTPN22/MEF2C/FLOT2	36
GO:1903037	regulation of leukocyte cell-cell adhesion	38/381	364/17621	8.18657e-16	5.07184e-14	3.51969e-14	HAVCR2/SASH3/NCKAP1L/CD4/PYCARD/ITGB2/CD300A/VAV1/PTPN6/LGALS9/AIF1/LAPTM5/ALOX5/PTPRC/HLA-DMB/CORO1A/CD86/TNFAIP8L2/SYK/LYN/PTAFR/HLA-DMA/CD74/IL12RB1/HLA-DRA/SPN/GPNMB/B2M/DOCK8/PIK3R6/LILRB1/LILRB4/FCGR2B/IL18/VSIG4/FGL2/PTPN22/FLOT2	38
GO:0002237	response to molecule of bacterial origin	37/381	346/17621	9.24214e-16	5.63771e-14	3.91238e-14	HAVCR2/CD68/SPI1/PYCARD/BTK/HCK/LY86/LILRA2/LGALS9/MYD88/CD86/LYN/PTAFR/TREM2/CD14/C2/TGFB1/TSPO/CCR5/TLR6/PLCG2/SCIMP/IRF5/CARD16/B2M/PCK2/CASP1/LILRB1/TLR1/LY96/CSF2RB/FCGR2B/IL18/CD180/PTPN22/MEF2C/CASP8	37
GO:0042113	B cell activation	33/381	274/17621	1.09953e-15	6.6055e-14	4.584e-14	SASH3/NCKAP1L/TYROBP/SPI1/CD300A/BTK/PTPN6/LAT2/LAPTM5/PTPRC/CD86/MFNG/DOCK11/SYK/LYN/CD74/TNFSF13/TGFB1/SLAMF8/PLCG2/PTPRJ/INPP5D/MNDA/PRKCD/BATF/SAMSN1/BAX/FCGR2B/CD180/BST2/MEF2C/CASP8/LYL1	33
GO:0036230	granulocyte activation	16/381	47/17621	1.36263e-15	8.06395e-14	5.59611e-14	TYROBP/SPI1/ITGB2/CD300A/STXBP2/LILRA2/FCER1G/MYD88/ITGAM/SYK/PTAFR/PRKCD/GRN/FCGR2B/IL18/PRAM1	16
GO:0002495	antigen processing and presentation of peptide antigen via MHC class II	14/381	33/17621	2.17227e-15	1.26663e-13	8.78996e-14	IFI30/PYCARD/FCER1G/CTSS/HLA-DMB/UNC93B1/HLA-DMA/TREM2/CD74/HLA-DRA/B2M/FCGR2B/CTSD/CTSL	14
GO:0071216	cellular response to biotic stimulus	31/381	246/17621	2.35031e-15	1.35058e-13	9.37256e-14	HAVCR2/CD68/SPI1/PYCARD/BTK/HCK/LY86/LILRA2/MYD88/CD86/SYK/LYN/PTAFR/TREM2/CD14/TGFB1/TSPO/CCR5/TLR6/PLCG2/SCIMP/CARD16/CASP1/LILRB1/TLR1/LY96/FCGR2B/IL18/CD180/PTPN22/MEF2C	31
GO:0071219	cellular response to molecule of bacterial origin	29/381	219/17621	5.18233e-15	2.93542e-13	2.03708e-13	HAVCR2/CD68/SPI1/PYCARD/HCK/LY86/LILRA2/MYD88/CD86/LYN/PTAFR/TREM2/CD14/TGFB1/TSPO/CCR5/TLR6/PLCG2/SCIMP/CARD16/CASP1/LILRB1/TLR1/LY96/FCGR2B/IL18/CD180/PTPN22/MEF2C	29
GO:0002504	antigen processing and presentation of peptide or polysaccharide antigen via MHC class II	14/381	35/17621	5.91779e-15	3.3048e-13	2.29342e-13	IFI30/PYCARD/FCER1G/CTSS/HLA-DMB/UNC93B1/HLA-DMA/TREM2/CD74/HLA-DRA/B2M/FCGR2B/CTSD/CTSL	14
GO:0042116	macrophage activation	21/381	105/17621	7.58184e-15	4.17528e-13	2.89751e-13	HAVCR2/CTSC/TYROBP/ITGB2/AIF1/IFNGR2/PTPRC/ITGAM/SYK/TREM2/C1QA/CD74/FCGR3A/TLR6/CD84/PLCG2/GRN/TLR1/FCGR2B/VSIG4/TLR3	21
GO:0002285	lymphocyte activation involved in immune response	28/381	207/17621	8.95826e-15	4.82428e-13	3.34789e-13	HAVCR2/NCKAP1L/SPI1/FCER1G/LGALS9/PTPRC/HLA-DMB/CORO1A/CD86/MFNG/DOCK11/CD74/APBB1IP/TNFSF13/FCGR3A/TGFB1/LCP1/IL12RB1/PLCG2/HLA-DRA/SPN/ITGAL/LILRB1/BATF/FCGR2B/IL18/CD180/FGL2	28
GO:1902105	regulation of leukocyte differentiation	34/381	313/17621	9.00369e-15	4.82428e-13	3.34789e-13	SASH3/C1QC/NCKAP1L/TYROBP/SPI1/CD4/BTK/PTPN6/LGALS9/PTPRC/CD86/SYK/LYN/TREM2/CD74/TGFB1/IL12RB1/SLAMF8/HLA-DRA/MAFB/LILRB3/INPP5D/CCR1/HCLS1/PIK3R6/LILRB1/BATF/LILRB4/RIPK1/FCGR2B/IL18/TLR3/FGL2/CASP8	34
GO:0070665	positive regulation of leukocyte proliferation	25/381	163/17621	1.32526e-14	7.00621e-13	4.86208e-13	HAVCR2/SASH3/NCKAP1L/PYCARD/BTK/LGALS9/AIF1/MYD88/PTPRC/HLA-DMB/CORO1A/CD86/CSF1R/SYK/LYN/RAC2/CD74/FCGR3A/IL12RB1/ST6GAL1/CSF2RB/IL18/BST2/PTPN22/MEF2C	25
GO:0051250	negative regulation of lymphocyte activation	25/381	164/17621	1.53311e-14	7.99838e-13	5.55061e-13	HAVCR2/NCKAP1L/TYROBP/CD300A/LST1/BTK/PTPN6/LGALS9/LAPTM5/CD86/TNFAIP8L2/LYN/CD74/SPN/INPP5D/MNDA/GPNMB/LILRB1/LILRB4/SAMSN1/FGR/FCGR2B/VSIG4/FGL2/PTPN22	25
GO:0030098	lymphocyte differentiation	39/381	420/17621	1.64854e-14	8.48892e-13	5.89103e-13	SASH3/NCKAP1L/SPI1/CD4/VAV1/BTK/FCER1G/PTPN6/LGALS9/PTPRC/CD86/DOCK2/MFNG/DOCK11/SYK/TNFSF8/CD74/IL12RB1/SLAMF8/PLCG2/PTPRJ/MR1/HLA-DRA/SPN/MAFB/IKZF1/INPP5D/B2M/PIK3R6/BATF/LILRB4/BAX/FCGR2B/IL18/FGL2/PTPN22/RIPK3/LYL1/CTSL	39
GO:0032755	positive regulation of interleukin-6 production	20/381	97/17621	1.80907e-14	9.19613e-13	6.38181e-13	CYBA/TYROBP/PYCARD/BTK/LILRA2/LGALS9/AIF1/MYD88/UNC93B1/SYK/PTAFR/CD74/TLR6/PLCG2/SCIMP/TLR7/TLR1/TLR8/POU2F2/TLR3	20
GO:0002283	neutrophil activation involved in immune response	11/381	19/17621	2.70887e-14	1.35958e-12	9.43501e-13	TYROBP/SPI1/ITGB2/STXBP2/LILRA2/FCER1G/MYD88/ITGAM/SYK/PTAFR/PRAM1	11
GO:0019882	antigen processing and presentation	21/381	112/17621	2.9557e-14	1.46492e-12	1.01661e-12	IFI30/CD68/PYCARD/FCER1G/WAS/CTSS/HLA-DMB/FCGR1A/UNC93B1/HLA-DMA/TREM2/CD74/MR1/HLA-DRA/B2M/WDFY4/FCGR2B/CTSD/FGL2/CTSL/PSMB8	21
GO:0030595	leukocyte chemotaxis	29/381	237/17621	4.19308e-14	2.05254e-12	1.4244e-12	NCKAP1L/SPI1/ITGB2/VAV1/GPSM3/FCER1G/LGALS9/AIF1/C3AR1/ALOX5/CORO1A/CSF1R/SYK/LYN/RAC2/PIK3CG/CD74/SLAMF8/CCR5/PLA2G7/CXCL16/CCR1/CMKLR1/MPP1/CKLF/RIN3/NINJ1/TRPM2/PTPRO	29
GO:0060326	cell chemotaxis	32/381	297/17621	7.18525e-14	3.47433e-12	2.41107e-12	NCKAP1L/SPI1/ITGB2/VAV1/GPSM3/FCER1G/LGALS9/AIF1/C3AR1/ALOX5/CORO1A/ARRB2/CSF1R/SYK/LYN/RAC2/PIK3CG/CD74/SLAMF8/CCR5/BIN2/PLA2G7/CXCL16/PRKCD/CCR1/CMKLR1/MPP1/CKLF/RIN3/NINJ1/TRPM2/PTPRO	32
GO:0045576	mast cell activation	17/381	69/17621	7.40584e-14	3.53785e-12	2.45515e-12	VAMP8/CD300A/STXBP2/BTK/PTPN6/LGALS9/MILR1/LAT2/LCP2/SYK/LYN/RAC2/PIK3CG/CD300LF/HMOX1/CD84/FGR	17
GO:0009615	response to virus	37/381	400/17621	9.1192e-14	4.30448e-12	2.98716e-12	VAMP8/PYCARD/LGALS9/DTX3L/IFNGR2/MYD88/PTPRC/UNC93B1/IL10RB/IFI16/IL12RB1/IKBKE/PARP9/TLR7/IRF5/TRIM38/OAS2/CASP1/LILRB1/WDFY4/MX2/TRIM21/FGR/TLR8/POU2F2/DDX60L/BAX/TLR3/BST2/IRF9/FGL2/PTPN22/RIPK3/IFNAR2/OAS1/APOBEC3C/RNASE6	37
GO:0042098	T cell proliferation	27/381	211/17621	1.08491e-13	5.06079e-12	3.51202e-12	HAVCR2/SASH3/NCKAP1L/PYCARD/PTPN6/LGALS9/AIF1/PTPRC/HLA-DMB/CORO1A/CD86/DOCK2/SYK/RAC2/PIK3CG/TNFSF8/IL12RB1/SPN/GPNMB/DOCK8/LILRB1/LILRB4/BAX/IL18/VSIG4/PTPN22/RIPK3	27
GO:0051607	defense response to virus	32/381	302/17621	1.145e-13	5.23675e-12	3.63413e-12	VAMP8/PYCARD/DTX3L/IFNGR2/MYD88/PTPRC/UNC93B1/IL10RB/IFI16/IL12RB1/IKBKE/PARP9/TLR7/IRF5/TRIM38/OAS2/CASP1/LILRB1/MX2/TRIM21/TLR8/DDX60L/TLR3/BST2/IRF9/FGL2/PTPN22/RIPK3/IFNAR2/OAS1/APOBEC3C/RNASE6	32
GO:0032102	negative regulation of response to external stimulus	37/381	403/17621	1.14905e-13	5.23675e-12	3.63413e-12	HAVCR2/HCK/LILRA2/LGALS9/AIF1/SIGLEC10/ALOX5/PTPRC/TNFAIP8L2/ARRB2/SYK/LYN/TREM2/IFI16/TGFB1/SLAMF8/GPX1/ST6GAL1/SPP1/PPARG/AOAH/TRIM38/PRKCD/CARD16/GRN/LILRB1/TRIM21/FGR/APOE/FCGR2B/VSIG4/RIN3/FGL2/PTPN22/SH2B3/OAS1/PTPRO	37
GO:0140546	defense response to symbiont	32/381	303/17621	1.25535e-13	5.6562e-12	3.92521e-12	VAMP8/PYCARD/DTX3L/IFNGR2/MYD88/PTPRC/UNC93B1/IL10RB/IFI16/IL12RB1/IKBKE/PARP9/TLR7/IRF5/TRIM38/OAS2/CASP1/LILRB1/MX2/TRIM21/TLR8/DDX60L/TLR3/BST2/IRF9/FGL2/PTPN22/RIPK3/IFNAR2/OAS1/APOBEC3C/RNASE6	32
GO:0031348	negative regulation of defense response	29/381	248/17621	1.36731e-13	6.09143e-12	4.22725e-12	HAVCR2/HCK/LGALS9/SIGLEC10/ALOX5/PTPRC/TNFAIP8L2/ARRB2/SYK/LYN/TREM2/IFI16/TGFB1/SLAMF8/GPX1/PPARG/AOAH/TRIM38/PRKCD/GRN/LILRB1/TRIM21/FGR/APOE/FCGR2B/VSIG4/FGL2/PTPN22/OAS1	29
GO:0032677	regulation of interleukin-8 production	18/381	83/17621	1.48352e-13	6.53572e-12	4.53558e-12	PYCARD/LILRA2/LGALS9/MYD88/PTPRC/SYK/CD14/CD74/CHI3L1/TLR6/TLR7/CD33/RIPK1/TLR1/TLR8/TLR5/TLR3/PTPN22	18
GO:1903706	regulation of hemopoiesis	37/381	407/17621	1.55832e-13	6.78982e-12	4.71191e-12	SASH3/C1QC/NCKAP1L/TYROBP/SPI1/CD4/BTK/PTPN6/LGALS9/SCIN/PTPRC/CD86/SYK/LYN/TREM2/CD74/TGFB1/IL12RB1/SLAMF8/HLA-DRA/MAFB/LILRB3/INPP5D/CCR1/HCLS1/B2M/PIK3R6/LILRB1/BATF/LILRB4/RIPK1/FCGR2B/IL18/TLR3/FGL2/MEF2C/CASP8	37
GO:1903039	positive regulation of leukocyte cell-cell adhesion	30/381	268/17621	1.63401e-13	7.04225e-12	4.88709e-12	HAVCR2/SASH3/NCKAP1L/CD4/PYCARD/ITGB2/VAV1/PTPN6/LGALS9/AIF1/ALOX5/PTPRC/HLA-DMB/CORO1A/CD86/SYK/LYN/PTAFR/HLA-DMA/CD74/IL12RB1/HLA-DRA/B2M/DOCK8/PIK3R6/LILRB1/LILRB4/IL18/PTPN22/FLOT2	30
GO:0032637	interleukin-8 production	18/381	84/17621	1.85124e-13	7.89265e-12	5.47724e-12	PYCARD/LILRA2/LGALS9/MYD88/PTPRC/SYK/CD14/CD74/CHI3L1/TLR6/TLR7/CD33/RIPK1/TLR1/TLR8/TLR5/TLR3/PTPN22	18
GO:0002706	regulation of lymphocyte mediated immunity	25/381	183/17621	2.01524e-13	8.50046e-12	5.89904e-12	HAVCR2/SASH3/C3/NCKAP1L/VAV1/BTK/PTPN6/LGALS9/WAS/PTPRC/FCGR1A/ARRB2/TREM2/TNFSF13/TGFB1/IL12RB1/MR1/HLA-DRA/B2M/PIK3R6/LILRB1/LILRB4/FCGR2B/IL18/RIPK3	25
GO:0050764	regulation of phagocytosis	19/381	97/17621	2.21141e-13	9.22971e-12	6.40511e-12	C3/NCKAP1L/CYBA/PYCARD/CD300A/BTK/HCK/FCER1G/PTPRC/DOCK2/FCGR1A/SYK/TREM2/C2/CD300LF/PLCG2/PTPRJ/FGR/FCGR2B	19
GO:0031663	lipopolysaccharide-mediated signaling pathway	16/381	63/17621	2.42365e-13	1.00102e-11	6.94673e-12	SPI1/HCK/LY86/LILRA2/MYD88/LYN/PTAFR/CD14/TGFB1/PLCG2/SCIMP/CARD16/LY96/IL18/CD180/PTPN22	16
GO:0050853	B cell receptor signaling pathway	17/381	74/17621	2.58181e-13	1.05535e-11	7.32377e-12	NCKAP1L/CD300A/BTK/PTPN6/LAT2/PTPRC/SYK/LYN/PLCG2/MNDA/GRB2/CMTM3/BAX/FCGR2B/LPXN/PTPN22/MEF2C	17
GO:0002819	regulation of adaptive immune response	26/381	203/17621	3.07313e-13	1.24336e-11	8.62853e-12	HAVCR2/SASH3/C3/NCKAP1L/CD4/PYCARD/BTK/PTPN6/WAS/PTPRC/FCGR1A/TREM2/TNFSF13/TGFB1/IL12RB1/MR1/HLA-DRA/B2M/LILRB1/BATF/LILRB4/SAMSN1/FCGR2B/IL18/MEF2C/RIPK3	26
GO:0019886	antigen processing and presentation of exogenous peptide antigen via MHC class II	12/381	29/17621	3.27612e-13	1.3121e-11	9.10555e-12	IFI30/FCER1G/CTSS/HLA-DMB/UNC93B1/HLA-DMA/CD74/HLA-DRA/B2M/FCGR2B/CTSD/CTSL	12
GO:0002279	mast cell activation involved in immune response	15/381	56/17621	5.82707e-13	2.31043e-11	1.60336e-11	VAMP8/CD300A/STXBP2/BTK/PTPN6/LGALS9/MILR1/LAT2/SYK/LYN/RAC2/PIK3CG/HMOX1/CD84/FGR	15
GO:0002478	antigen processing and presentation of exogenous peptide antigen	13/381	38/17621	6.11784e-13	2.40171e-11	1.66671e-11	IFI30/FCER1G/CTSS/HLA-DMB/FCGR1A/UNC93B1/HLA-DMA/CD74/HLA-DRA/B2M/FCGR2B/CTSD/CTSL	13
GO:0001818	negative regulation of cytokine production	30/381	282/17621	6.23657e-13	2.42432e-11	1.68239e-11	HAVCR2/NCKAP1L/TYROBP/PYCARD/BTK/PTPN6/LGALS9/LAPTM5/PTPRC/ARRB2/TREM2/TGFB1/HMOX1/TSPO/TLR6/CD84/INPP5D/GPNMB/CD33/CARD16/CMKLR1/LILRB1/LILRB4/TLR8/FCGR2B/VSIG4/SERPINB1/BST2/PTPN22/OAS1	30
GO:0002224	toll-like receptor signaling pathway	16/381	67/17621	6.87074e-13	2.62531e-11	1.82188e-11	CD300A/BTK/MYD88/CTSS/UNC93B1/ARRB2/TASL/CD300LF/TLR6/PLCG2/SCIMP/TLR1/TLR8/TLR5/LY96/TLR3	16
GO:0019884	antigen processing and presentation of exogenous antigen	14/381	47/17621	6.88607e-13	2.62531e-11	1.82188e-11	IFI30/FCER1G/CTSS/HLA-DMB/FCGR1A/UNC93B1/HLA-DMA/CD74/MR1/HLA-DRA/B2M/FCGR2B/CTSD/CTSL	14
GO:0032496	response to lipopolysaccharide	32/381	328/17621	1.11093e-12	4.19507e-11	2.91124e-11	HAVCR2/CD68/SPI1/PYCARD/BTK/HCK/LY86/LILRA2/LGALS9/MYD88/CD86/LYN/PTAFR/TREM2/CD14/C2/TGFB1/TSPO/CCR5/PLCG2/SCIMP/CARD16/PCK2/CASP1/LILRB1/LY96/CSF2RB/IL18/CD180/PTPN22/MEF2C/CASP8	32
GO:0048002	antigen processing and presentation of peptide antigen	16/381	69/17621	1.12456e-12	4.2065e-11	2.91917e-11	IFI30/PYCARD/FCER1G/CTSS/HLA-DMB/FCGR1A/UNC93B1/HLA-DMA/TREM2/CD74/MR1/HLA-DRA/B2M/FCGR2B/CTSD/CTSL	16
GO:0030099	myeloid cell differentiation	36/381	415/17621	1.36273e-12	5.04975e-11	3.50436e-11	C1QC/NCKAP1L/TYROBP/SPI1/CD4/OSCAR/PTPN6/SCIN/UCP2/CSF1R/LYN/TREM2/IFI16/CD74/TGFB1/MAFB/IKZF1/PPARG/LILRB3/KCNQ1/INPP5D/CCR1/RASGRP4/GAB3/HCLS1/B2M/LILRB1/BATF/LILRB4/RIPK1/DNASE2/FLI1/TLR3/MEF2C/SH2B3/CASP8	36
GO:1902563	regulation of neutrophil activation	9/381	14/17621	1.71156e-12	6.28365e-11	4.36065e-11	SPI1/ITGB2/CD300A/ITGAM/SYK/PTAFR/GRN/FCGR2B/PRAM1	9
GO:0001910	regulation of leukocyte mediated cytotoxicity	18/381	95/17621	1.74149e-12	6.33488e-11	4.3962e-11	HAVCR2/NCKAP1L/TYROBP/SPI1/VAV1/LGALS9/PTPRC/ITGAM/ARRB2/TGFB1/IL12RB1/MR1/HLA-DRA/B2M/PIK3R6/LILRB1/FCGR2B/RIPK3	18
GO:0038094	Fc-gamma receptor signaling pathway	12/381	33/17621	2.07177e-12	7.46779e-11	5.1824e-11	VAV1/HCK/FCER1G/PTPRC/FCGR1A/SYK/LYN/FCGR3A/PTPRJ/PRKCD/FGR/FCGR2B	12
GO:0022409	positive regulation of cell-cell adhesion	31/381	316/17621	2.19935e-12	7.85623e-11	5.45197e-11	HAVCR2/SASH3/NCKAP1L/CD4/PYCARD/ITGB2/VAV1/PTPN6/LGALS9/AIF1/ALOX5/PTPRC/HLA-DMB/CORO1A/CD86/SYK/LYN/PTAFR/HLA-DMA/CD74/IL12RB1/HLA-DRA/B2M/DOCK8/PIK3R6/LILRB1/LILRB4/F11R/IL18/PTPN22/FLOT2	31
GO:0031341	regulation of cell killing	19/381	110/17621	2.36636e-12	8.37734e-11	5.8136e-11	HAVCR2/NCKAP1L/TYROBP/SPI1/VAV1/LGALS9/PTPRC/ITGAM/ARRB2/SYK/TGFB1/IL12RB1/MR1/HLA-DRA/B2M/PIK3R6/LILRB1/FCGR2B/RIPK3	19
GO:0032611	interleukin-1 beta production	18/381	97/17621	2.52996e-12	8.79939e-11	6.10648e-11	TYROBP/PYCARD/LILRA2/LGALS9/MYD88/ARRB2/TREM2/IFI16/NLRC4/TLR6/MNDA/CD33/CARD16/CASP1/LILRB4/TLR8/SERPINB1/CASP8	18
GO:0032651	regulation of interleukin-1 beta production	18/381	97/17621	2.52996e-12	8.79939e-11	6.10648e-11	TYROBP/PYCARD/LILRA2/LGALS9/MYD88/ARRB2/TREM2/IFI16/NLRC4/TLR6/MNDA/CD33/CARD16/CASP1/LILRB4/TLR8/SERPINB1/CASP8	18
GO:0002822	regulation of adaptive immune response based on somatic recombination of immune receptors built from immunoglobulin superfamily domains	24/381	188/17621	2.7605e-12	9.51772e-11	6.60498e-11	HAVCR2/SASH3/C3/NCKAP1L/CD4/BTK/PTPN6/WAS/PTPRC/FCGR1A/TREM2/TNFSF13/TGFB1/IL12RB1/MR1/HLA-DRA/B2M/LILRB1/BATF/LILRB4/FCGR2B/IL18/MEF2C/RIPK3	24
GO:0002685	regulation of leukocyte migration	26/381	223/17621	2.78795e-12	9.52948e-11	6.61315e-11	NCKAP1L/SPI1/PYCARD/CD300A/GPSM3/LGALS9/AIF1/C3AR1/MYD88/CORO1A/CSF1R/LYN/PTAFR/RAC2/TREM2/CD74/HMOX1/SLAMF8/SPN/PLA2G7/CCR1/DOCK8/CMKLR1/MPP1/RIN3/RIPK3	26
GO:0002220	innate immune response activating cell surface receptor signaling pathway	16/381	74/17621	3.5829e-12	1.21421e-10	8.42619e-11	CYBA/TYROBP/PIK3AP1/LILRA2/SYK/LYN/TREM2/CD14/TLR6/PLCG2/SCIMP/TLR1/LY96/PTPN22/NINJ1/OAS1	16
GO:0050870	positive regulation of T cell activation	27/381	245/17621	4.02975e-12	1.35406e-10	9.39676e-11	HAVCR2/SASH3/NCKAP1L/CD4/PYCARD/VAV1/PTPN6/LGALS9/AIF1/PTPRC/HLA-DMB/CORO1A/CD86/SYK/LYN/HLA-DMA/CD74/IL12RB1/HLA-DRA/B2M/DOCK8/PIK3R6/LILRB1/LILRB4/IL18/PTPN22/FLOT2	27
GO:0071222	cellular response to lipopolysaccharide	25/381	209/17621	4.1767e-12	1.39165e-10	9.65757e-11	HAVCR2/CD68/SPI1/PYCARD/HCK/LY86/LILRA2/MYD88/CD86/LYN/PTAFR/CD14/TGFB1/TSPO/CCR5/PLCG2/SCIMP/CARD16/CASP1/LILRB1/LY96/IL18/CD180/PTPN22/MEF2C	25
GO:0050672	negative regulation of lymphocyte proliferation	17/381	87/17621	4.30799e-12	1.42343e-10	9.87814e-11	HAVCR2/TYROBP/CD300A/LST1/BTK/PTPN6/LGALS9/CD86/LYN/SPN/INPP5D/MNDA/GPNMB/LILRB1/LILRB4/FCGR2B/VSIG4	17
GO:0045055	regulated exocytosis	26/381	228/17621	4.65464e-12	1.52526e-10	1.05848e-10	NCKAP1L/VAMP8/SPI1/ITGB2/CD300A/STXBP2/BTK/HCK/LGALS9/MILR1/LAT2/SCIN/CORO1A/ITGAM/SYK/LYN/PTAFR/RAC2/PIK3CG/FCGR3A/HMOX1/CD84/RAB3D/FGR/FCGR2B/PRAM1	26
GO:0050864	regulation of B cell activation	20/381	129/17621	5.00243e-12	1.62579e-10	1.12825e-10	SASH3/NCKAP1L/TYROBP/SPI1/CD300A/BTK/PTPN6/LAPTM5/PTPRC/SYK/LYN/CD74/TNFSF13/TGFB1/SLAMF8/INPP5D/MNDA/SAMSN1/FCGR2B/MEF2C	20
GO:0033003	regulation of mast cell activation	13/381	44/17621	5.21565e-12	1.67403e-10	1.16172e-10	VAMP8/CD300A/STXBP2/PTPN6/LGALS9/MILR1/SYK/LYN/RAC2/CD300LF/HMOX1/CD84/FGR	13
GO:0032945	negative regulation of mononuclear cell proliferation	17/381	88/17621	5.2353e-12	1.67403e-10	1.16172e-10	HAVCR2/TYROBP/CD300A/LST1/BTK/PTPN6/LGALS9/CD86/LYN/SPN/INPP5D/MNDA/GPNMB/LILRB1/LILRB4/FCGR2B/VSIG4	17
GO:0032612	interleukin-1 production	19/381	115/17621	5.38353e-12	1.6941e-10	1.17565e-10	HAVCR2/TYROBP/PYCARD/LILRA2/LGALS9/MYD88/ARRB2/TREM2/IFI16/NLRC4/TLR6/MNDA/CD33/CARD16/CASP1/LILRB4/TLR8/SERPINB1/CASP8	19
GO:0032652	regulation of interleukin-1 production	19/381	115/17621	5.38353e-12	1.6941e-10	1.17565e-10	HAVCR2/TYROBP/PYCARD/LILRA2/LGALS9/MYD88/ARRB2/TREM2/IFI16/NLRC4/TLR6/MNDA/CD33/CARD16/CASP1/LILRB4/TLR8/SERPINB1/CASP8	19
GO:0038093	Fc receptor signaling pathway	14/381	54/17621	5.70193e-12	1.76626e-10	1.22573e-10	VAV1/BTK/HCK/FCER1G/PTPRC/FCGR1A/SYK/LYN/FCGR3A/PLCG2/PTPRJ/PRKCD/FGR/FCGR2B	14
GO:0043303	mast cell degranulation	14/381	54/17621	5.70193e-12	1.76626e-10	1.22573e-10	VAMP8/CD300A/STXBP2/BTK/LGALS9/MILR1/LAT2/SYK/LYN/RAC2/PIK3CG/HMOX1/CD84/FGR	14
GO:0002705	positive regulation of leukocyte mediated immunity	21/381	147/17621	7.38552e-12	2.27004e-10	1.57534e-10	SASH3/C3/TYROBP/SPI1/ITGB2/VAV1/BTK/PTPRC/ITGAM/FCGR1A/PTAFR/TREM2/TNFSF13/TGFB1/IL12RB1/PLCG2/MR1/HLA-DRA/SCIMP/B2M/IL18	21
GO:0050851	antigen receptor-mediated signaling pathway	24/381	197/17621	7.63867e-12	2.32979e-10	1.6168e-10	NCKAP1L/FYB1/CD300A/BTK/PTPN6/LAT2/LAPTM5/PTPRC/LCP2/SYK/LYN/PLCG2/PTPRJ/INPP5D/MNDA/GRB2/LILRB4/CMTM3/BAX/FCGR2B/PRAM1/LPXN/PTPN22/MEF2C	24
GO:0042129	regulation of T cell proliferation	23/381	181/17621	8.75029e-12	2.60864e-10	1.81031e-10	HAVCR2/SASH3/NCKAP1L/PYCARD/PTPN6/LGALS9/AIF1/PTPRC/HLA-DMB/CORO1A/CD86/SYK/RAC2/TNFSF8/IL12RB1/SPN/GPNMB/LILRB1/LILRB4/IL18/VSIG4/PTPN22/RIPK3	23
GO:1902107	positive regulation of leukocyte differentiation	23/381	181/17621	8.75029e-12	2.60864e-10	1.81031e-10	SASH3/NCKAP1L/TYROBP/SPI1/CD4/BTK/LGALS9/PTPRC/CD86/SYK/TREM2/CD74/TGFB1/IL12RB1/HLA-DRA/INPP5D/CCR1/HCLS1/PIK3R6/LILRB4/RIPK1/IL18/CASP8	23
GO:1903708	positive regulation of hemopoiesis	23/381	181/17621	8.75029e-12	2.60864e-10	1.81031e-10	SASH3/NCKAP1L/TYROBP/SPI1/CD4/BTK/LGALS9/PTPRC/CD86/SYK/TREM2/CD74/TGFB1/IL12RB1/HLA-DRA/INPP5D/CCR1/HCLS1/PIK3R6/LILRB4/RIPK1/IL18/CASP8	23
GO:0071674	mononuclear cell migration	24/381	199/17621	9.50192e-12	2.81158e-10	1.95114e-10	SPI1/PYCARD/LGALS9/AIF1/C3AR1/ALOX5/CORO1A/CSF1R/LYN/PIK3CG/SLAMF8/CCR5/SPN/PLA2G7/CXCL16/CCR1/ITGAL/DOCK8/CMKLR1/CKLF/F11R/RIPK3/TRPM2/PTPRO	24
GO:0140895	cell surface toll-like receptor signaling pathway	13/381	46/17621	9.83153e-12	2.88756e-10	2.00387e-10	CYBA/PIK3AP1/LILRA2/LYN/TREM2/CD14/TLR6/SCIMP/TLR1/LY96/PTPN22/NINJ1/OAS1	13
GO:0002704	negative regulation of leukocyte mediated immunity	15/381	68/17621	1.25635e-11	3.66283e-10	2.54188e-10	HAVCR2/NCKAP1L/SPI1/CD300A/PTPN6/LGALS9/PTPRC/ARRB2/TGFB1/HMOX1/CD84/LILRB1/LILRB4/FCGR2B/BST2	15
GO:0002448	mast cell mediated immunity	14/381	57/17621	1.27465e-11	3.68905e-10	2.56008e-10	VAMP8/CD300A/STXBP2/BTK/LGALS9/MILR1/LAT2/SYK/LYN/RAC2/PIK3CG/HMOX1/CD84/FGR	14
GO:0002698	negative regulation of immune effector process	19/381	122/17621	1.58525e-11	4.55472e-10	3.16083e-10	HAVCR2/NCKAP1L/SPI1/CD300A/PTPN6/LGALS9/PTPRC/ARRB2/TGFB1/HMOX1/SLAMF8/CD84/GRN/LILRB1/LILRB4/FCGR2B/VSIG4/BST2/FGL2	19
GO:0002573	myeloid leukocyte differentiation	25/381	223/17621	1.76708e-11	5.04063e-10	3.49803e-10	C1QC/TYROBP/SPI1/CD4/OSCAR/UCP2/CSF1R/LYN/TREM2/IFI16/CD74/TGFB1/MAFB/PPARG/LILRB3/INPP5D/CCR1/GAB3/HCLS1/LILRB1/BATF/LILRB4/RIPK1/TLR3/CASP8	25
GO:0070664	negative regulation of leukocyte proliferation	17/381	95/17621	1.90763e-11	5.40268e-10	3.74928e-10	HAVCR2/TYROBP/CD300A/LST1/BTK/PTPN6/LGALS9/CD86/LYN/SPN/INPP5D/MNDA/GPNMB/LILRB1/LILRB4/FCGR2B/VSIG4	17
GO:0050766	positive regulation of phagocytosis	15/381	70/17621	1.96442e-11	5.52407e-10	3.83352e-10	C3/NCKAP1L/CYBA/PYCARD/BTK/FCER1G/PTPRC/DOCK2/FCGR1A/TREM2/C2/CD300LF/PLCG2/PTPRJ/FCGR2B	15
GO:0045730	respiratory burst	12/381	39/17621	2.03136e-11	5.67207e-10	3.93623e-10	CYBA/HCK/NCF2/RAC2/TREM2/PIK3CG/NCF4/SLAMF8/NCF1/CYBB/GRN/NCF1C	12
GO:0002700	regulation of production of molecular mediator of immune response	23/381	189/17621	2.15505e-11	5.97538e-10	4.14671e-10	SASH3/PYCARD/BTK/MYD88/LAPTM5/PTPRC/CD86/SYK/CD74/TNFSF13/TGFB1/HMOX1/PLCG2/SCIMP/TLR7/B2M/LILRB1/LILRB4/FCGR2B/IL18/TLR3/BST2/PTPN22	23
GO:0006911	phagocytosis, engulfment	13/381	49/17621	2.39232e-11	6.58719e-10	4.5713e-10	C3/NCKAP1L/ITGB2/CD300A/AIF1/ITGAM/FCGR1A/MSR1/TREM2/PLCG2/SH3BP1/BIN2/FCGR2B	13
GO:0050729	positive regulation of inflammatory response	20/381	144/17621	3.97964e-11	1.08822e-09	7.55192e-10	C3/CTSC/VAMP8/ALOX5AP/PYCARD/GPSM3/BTK/FCGR1A/TREM2/PIK3CG/NLRC4/PLCG2/TLR7/PLA2G7/GRN/CASP1/RIPK1/IL18/TLR3/NINJ1	20
GO:0032946	positive regulation of mononuclear cell proliferation	20/381	146/17621	5.14212e-11	1.39647e-09	9.69106e-10	HAVCR2/SASH3/NCKAP1L/PYCARD/BTK/LGALS9/AIF1/MYD88/PTPRC/HLA-DMB/CORO1A/CD86/SYK/CD74/FCGR3A/IL12RB1/ST6GAL1/IL18/PTPN22/MEF2C	20
GO:0033006	regulation of mast cell activation involved in immune response	11/381	33/17621	5.28494e-11	1.42549e-09	9.89246e-10	VAMP8/CD300A/STXBP2/PTPN6/LGALS9/SYK/LYN/RAC2/HMOX1/CD84/FGR	11
GO:0042554	superoxide anion generation	12/381	42/17621	5.41756e-11	1.45139e-09	1.00722e-09	CYBA/TYROBP/ITGB2/NCF2/ITGAM/SYK/NCF4/TGFB1/NCF1/CYBB/PRKCD/NCF1C	12
GO:0032757	positive regulation of interleukin-8 production	14/381	63/17621	5.5059e-11	1.46516e-09	1.01677e-09	PYCARD/LILRA2/LGALS9/MYD88/SYK/CD14/CD74/CHI3L1/TLR7/RIPK1/TLR1/TLR8/TLR5/TLR3	14
GO:0097529	myeloid leukocyte migration	25/381	235/17621	5.5677e-11	1.47173e-09	1.02133e-09	NCKAP1L/SPI1/ITGB2/CD300A/VAV1/FCER1G/AIF1/C3AR1/MYD88/CSF1R/SYK/LYN/RAC2/TREM2/PIK3CG/CD74/SLAMF8/PLA2G7/CCR1/B4GALT1/CMKLR1/MPP1/CKLF/RIN3/PTPRO	25
GO:0045785	positive regulation of cell adhesion	36/381	474/17621	6.2796e-11	1.64892e-09	1.14429e-09	HAVCR2/SASH3/NCKAP1L/CD4/PYCARD/ITGB2/VAV1/PTPN6/LGALS9/AIF1/ALOX5/PTPRC/HLA-DMB/CORO1A/CD86/SYK/LYN/PTAFR/HLA-DMA/CD74/APBB1IP/IL12RB1/PTPRJ/HLA-DRA/DAB2/ARPC2/B2M/DOCK8/PIK3R6/LILRB1/LILRB4/P4HB/F11R/IL18/PTPN22/FLOT2	36
GO:0002752	cell surface pattern recognition receptor signaling pathway	13/381	53/17621	7.08849e-11	1.84907e-09	1.28319e-09	CYBA/PIK3AP1/LILRA2/LYN/TREM2/CD14/TLR6/SCIMP/TLR1/LY96/PTPN22/NINJ1/OAS1	13
GO:0002286	T cell activation involved in immune response	18/381	118/17621	7.80627e-11	2.023e-09	1.40389e-09	HAVCR2/NCKAP1L/FCER1G/LGALS9/HLA-DMB/CD86/CD74/APBB1IP/LCP1/IL12RB1/HLA-DRA/SPN/ITGAL/LILRB1/BATF/FCGR2B/IL18/FGL2	18
GO:0002702	positive regulation of production of molecular mediator of immune response	19/381	134/17621	8.54801e-11	2.20084e-09	1.52731e-09	SASH3/PYCARD/BTK/MYD88/LAPTM5/PTPRC/CD86/SYK/CD74/TNFSF13/TGFB1/PLCG2/SCIMP/TLR7/B2M/LILRB1/IL18/TLR3/PTPN22	19
GO:0002718	regulation of cytokine production involved in immune response	18/381	119/17621	9.01794e-11	2.30685e-09	1.60088e-09	SASH3/PYCARD/BTK/MYD88/LAPTM5/SYK/CD74/TGFB1/HMOX1/PLCG2/SCIMP/TLR7/B2M/LILRB1/LILRB4/IL18/TLR3/BST2	18
GO:0032642	regulation of chemokine production	16/381	92/17621	1.17859e-10	2.99559e-09	2.07884e-09	HAVCR2/PYCARD/LGALS9/AIF1/MYD88/CSF1R/SYK/TREM2/CD74/HMOX1/CD84/TLR7/LILRB4/IL18/TLR3/OAS1	16
GO:0002367	cytokine production involved in immune response	18/381	121/17621	1.19815e-10	3.02591e-09	2.09988e-09	SASH3/PYCARD/BTK/MYD88/LAPTM5/SYK/CD74/TGFB1/HMOX1/PLCG2/SCIMP/TLR7/B2M/LILRB1/LILRB4/IL18/TLR3/BST2	18
GO:0032602	chemokine production	16/381	93/17621	1.39576e-10	3.50266e-09	2.43073e-09	HAVCR2/PYCARD/LGALS9/AIF1/MYD88/CSF1R/SYK/TREM2/CD74/HMOX1/CD84/TLR7/LILRB4/IL18/TLR3/OAS1	16
GO:0032722	positive regulation of chemokine production	14/381	69/17621	2.02413e-10	5.0476e-09	3.50287e-09	HAVCR2/PYCARD/LGALS9/AIF1/MYD88/CSF1R/SYK/CD74/HMOX1/CD84/TLR7/IL18/TLR3/OAS1	14
GO:0002532	production of molecular mediator involved in inflammatory response	15/381	82/17621	2.14391e-10	5.31288e-09	3.68696e-09	VAMP8/ALOX5AP/PYCARD/GPSM3/BTK/MYD88/ALOX5/SYK/LYN/TREM2/SLAMF8/TLR6/NCF1/GRN/LILRB4	15
GO:0022408	negative regulation of cell-cell adhesion	22/381	194/17621	2.371e-10	5.81013e-09	4.03203e-09	HAVCR2/NCKAP1L/SPI1/CD300A/PTPN6/LGALS9/LAPTM5/CD86/TNFAIP8L2/CD74/TGFB1/SPN/PRKCD/GPNMB/FXYD5/LILRB1/LILRB4/FCGR2B/VSIG4/FGL2/PTPN22/SH2B3	22
GO:0002291	T cell activation via T cell receptor contact with antigen bound to MHC molecule on antigen presenting cell	7/381	10/17621	2.37387e-10	5.81013e-09	4.03203e-09	HAVCR2/LGALS9/HLA-DMB/APBB1IP/ITGAL/LILRB1/FGL2	7
GO:0099024	plasma membrane invagination	13/381	58/17621	2.41088e-10	5.86451e-09	4.06978e-09	C3/NCKAP1L/ITGB2/CD300A/AIF1/ITGAM/FCGR1A/MSR1/TREM2/PLCG2/SH3BP1/BIN2/FCGR2B	13
GO:0050671	positive regulation of lymphocyte proliferation	19/381	143/17621	2.68842e-10	6.49974e-09	4.5106e-09	HAVCR2/SASH3/NCKAP1L/PYCARD/BTK/LGALS9/AIF1/MYD88/PTPRC/HLA-DMB/CORO1A/CD86/SYK/CD74/FCGR3A/IL12RB1/IL18/PTPN22/MEF2C	19
GO:0002269	leukocyte activation involved in inflammatory response	12/381	48/17621	3.03653e-10	7.29688e-09	5.06379e-09	CTSC/TYROBP/ITGB2/AIF1/IFNGR2/MYD88/PTPRC/ITGAM/TREM2/C1QA/GRN/TLR3	12
GO:0030217	T cell differentiation	27/381	298/17621	3.68511e-10	8.80208e-09	6.10836e-09	SASH3/NCKAP1L/SPI1/CD4/VAV1/FCER1G/LGALS9/PTPRC/CD86/DOCK2/SYK/TNFSF8/CD74/IL12RB1/MR1/HLA-DRA/SPN/MAFB/B2M/PIK3R6/BATF/LILRB4/IL18/FGL2/PTPN22/RIPK3/CTSL	27
GO:1903305	regulation of regulated secretory pathway	18/381	130/17621	4.02051e-10	9.5457e-09	6.6244e-09	NCKAP1L/VAMP8/SPI1/ITGB2/CD300A/STXBP2/LGALS9/ITGAM/SYK/LYN/PTAFR/RAC2/HMOX1/CD84/RAB3D/FGR/FCGR2B/PRAM1	18
GO:0008064	regulation of actin polymerization or depolymerization	19/381	147/17621	4.34848e-10	1.02629e-08	7.12214e-09	NCKAP1L/PYCARD/HCK/CAPG/WAS/SCIN/CORO1A/ARHGAP18/SH3BP1/ARPC2/CYFIP1/GRB2/PRKCD/TWF2/HCLS1/VASP/TMSB10/COTL1/ARPC3	19
GO:0032479	regulation of type I interferon production	16/381	102/17621	5.82396e-10	1.35041e-08	9.37139e-09	HAVCR2/PYCARD/MYD88/SYK/CD14/PLCG2/TLR7/IRF5/TRIM38/OAS2/LILRB1/TRIM21/TLR8/TLR3/PTPN22/OAS1	16
GO:0032606	type I interferon production	16/381	102/17621	5.82396e-10	1.35041e-08	9.37139e-09	HAVCR2/PYCARD/MYD88/SYK/CD14/PLCG2/TLR7/IRF5/TRIM38/OAS2/LILRB1/TRIM21/TLR8/TLR3/PTPN22/OAS1	16
GO:0062207	regulation of pattern recognition receptor signaling pathway	16/381	102/17621	5.82396e-10	1.35041e-08	9.37139e-09	CYBA/CD300A/LILRA2/ARRB2/LYN/TREM2/CD14/TASL/CD300LF/TLR6/ZDHHC5/TLR1/TLR5/TLR3/PTPN22/NINJ1	16
GO:0043304	regulation of mast cell degranulation	10/381	31/17621	5.87608e-10	1.35457e-08	9.40029e-09	VAMP8/CD300A/STXBP2/LGALS9/SYK/LYN/RAC2/HMOX1/CD84/FGR	10
GO:0030832	regulation of actin filament length	19/381	150/17621	6.17127e-10	1.4144e-08	9.81546e-09	NCKAP1L/PYCARD/HCK/CAPG/WAS/SCIN/CORO1A/ARHGAP18/SH3BP1/ARPC2/CYFIP1/GRB2/PRKCD/TWF2/HCLS1/VASP/TMSB10/COTL1/ARPC3	19
GO:0002761	regulation of myeloid leukocyte differentiation	17/381	119/17621	7.55781e-10	1.72222e-08	1.19517e-08	C1QC/TYROBP/CD4/LYN/TREM2/CD74/TGFB1/MAFB/LILRB3/INPP5D/CCR1/HCLS1/LILRB1/LILRB4/RIPK1/TLR3/CASP8	17
GO:0002431	Fc receptor mediated stimulatory signaling pathway	10/381	32/17621	8.38374e-10	1.89951e-08	1.3182e-08	VAV1/HCK/FCER1G/PTPRC/SYK/LYN/PTPRJ/PRKCD/FGR/FCGR2B	10
GO:0002832	negative regulation of response to biotic stimulus	17/381	120/17621	8.63352e-10	1.945e-08	1.34976e-08	HAVCR2/LILRA2/LGALS9/ARRB2/IFI16/TGFB1/SLAMF8/PPARG/TRIM38/CARD16/GRN/LILRB1/TRIM21/VSIG4/FGL2/PTPN22/OAS1	17
GO:0072593	reactive oxygen species metabolic process	23/381	227/17621	8.76403e-10	1.96324e-08	1.36242e-08	CYBA/TYROBP/ITGB2/VAV1/NCF2/ALOX5/UCP2/ITGAM/SYK/RAC2/NCF4/TGFB1/TSPO/TLR6/PLCG2/NCF1/GPX1/CYBB/GRB2/PRKCD/RIPK1/RIPK3/NCF1C	23
GO:0045637	regulation of myeloid cell differentiation	22/381	208/17621	9.08173e-10	2.02298e-08	1.40388e-08	C1QC/NCKAP1L/TYROBP/SPI1/CD4/SCIN/LYN/TREM2/CD74/TGFB1/MAFB/LILRB3/INPP5D/CCR1/HCLS1/B2M/LILRB1/LILRB4/RIPK1/TLR3/MEF2C/CASP8	22
GO:0010324	membrane invagination	13/381	65/17621	1.09416e-09	2.42365e-08	1.68193e-08	C3/NCKAP1L/ITGB2/CD300A/AIF1/ITGAM/FCGR1A/MSR1/TREM2/PLCG2/SH3BP1/BIN2/FCGR2B	13
GO:2000379	positive regulation of reactive oxygen species metabolic process	13/381	66/17621	1.33617e-09	2.94328e-08	2.04254e-08	CYBA/TYROBP/ITGB2/ITGAM/SYK/TGFB1/TSPO/TLR6/PLCG2/GRB2/PRKCD/RIPK1/RIPK3	13
GO:0002440	production of molecular mediator of immune response	27/381	317/17621	1.4488e-09	3.17375e-08	2.20248e-08	SASH3/PYCARD/BTK/MYD88/LAPTM5/PTPRC/HLA-DMB/CD86/SYK/HLA-DMA/CD74/TNFSF13/TGFB1/HMOX1/PLCG2/HLA-DRA/SCIMP/TLR7/B2M/LILRB1/BATF/LILRB4/FCGR2B/IL18/TLR3/BST2/PTPN22	27
GO:0034154	toll-like receptor 7 signaling pathway	7/381	12/17621	1.50913e-09	3.26978e-08	2.26912e-08	HAVCR2/PIK3AP1/UNC93B1/TASL/SCIMP/TLR7/PTPN22	7
GO:0043312	neutrophil degranulation	7/381	12/17621	1.50913e-09	3.26978e-08	2.26912e-08	SPI1/ITGB2/STXBP2/ITGAM/SYK/PTAFR/PRAM1	7
GO:0030041	actin filament polymerization	19/381	160/17621	1.86603e-09	4.0211e-08	2.79051e-08	NCKAP1L/PYCARD/HCK/CAPG/AIF1/WAS/SCIN/CORO1A/ARHGAP18/ARPC2/CYFIP1/GRB2/PRKCD/TWF2/HCLS1/VASP/TMSB10/COTL1/ARPC3	19
GO:0002433	immune response-regulating cell surface receptor signaling pathway involved in phagocytosis	9/381	26/17621	2.1225e-09	4.52459e-08	3.13991e-08	VAV1/HCK/PTPRC/SYK/LYN/PTPRJ/PRKCD/FGR/FCGR2B	9
GO:0038096	Fc-gamma receptor signaling pathway involved in phagocytosis	9/381	26/17621	2.1225e-09	4.52459e-08	3.13991e-08	VAV1/HCK/PTPRC/SYK/LYN/PTPRJ/PRKCD/FGR/FCGR2B	9
GO:0001774	microglial cell activation	11/381	45/17621	2.19619e-09	4.65662e-08	3.23154e-08	CTSC/TYROBP/ITGB2/AIF1/IFNGR2/PTPRC/ITGAM/TREM2/C1QA/GRN/TLR3	11
GO:0030833	regulation of actin filament polymerization	17/381	128/17621	2.3882e-09	5.01016e-08	3.47688e-08	NCKAP1L/PYCARD/HCK/CAPG/SCIN/CORO1A/ARHGAP18/ARPC2/CYFIP1/GRB2/PRKCD/TWF2/HCLS1/VASP/TMSB10/COTL1/ARPC3	17
GO:0050868	negative regulation of T cell activation	17/381	128/17621	2.3882e-09	5.01016e-08	3.47688e-08	HAVCR2/NCKAP1L/CD300A/PTPN6/LGALS9/LAPTM5/CD86/TNFAIP8L2/CD74/SPN/GPNMB/LILRB1/LILRB4/FCGR2B/VSIG4/FGL2/PTPN22	17
GO:0150076	neuroinflammatory response	13/381	70/17621	2.86835e-09	5.9858e-08	4.15395e-08	CTSC/TYROBP/ITGB2/AIF1/IFNGR2/PTPRC/ITGAM/TREM2/C1QA/PLCG2/GRN/IL18/TLR3	13
GO:0002687	positive regulation of leukocyte migration	18/381	147/17621	3.0489e-09	6.32926e-08	4.3923e-08	NCKAP1L/SPI1/PYCARD/GPSM3/LGALS9/AIF1/C3AR1/CORO1A/CSF1R/PTAFR/RAC2/TREM2/CD74/SPN/PLA2G7/CCR1/DOCK8/CMKLR1	18
GO:0001959	regulation of cytokine-mediated signaling pathway	18/381	148/17621	3.40333e-09	7.02822e-08	4.87735e-08	PYCARD/PTPN6/LAPTM5/PTPRC/SYK/TREM2/CD74/CD300LF/RBM47/IKBKE/PARP9/PPARG/CARD16/CASP1/RIPK1/SH2B3/CASP8/OAS1	18
GO:0032732	positive regulation of interleukin-1 production	13/381	72/17621	4.12076e-09	8.4657e-08	5.87491e-08	HAVCR2/TYROBP/PYCARD/LILRA2/LGALS9/MYD88/IFI16/NLRC4/TLR6/MNDA/CASP1/TLR8/CASP8	13
GO:0050730	regulation of peptidyl-tyrosine phosphorylation	23/381	246/17621	4.19423e-09	8.57223e-08	5.94884e-08	CD4/ITGB2/CD300A/PTPN6/PTPRC/FCGR1A/ARRB2/CSF1R/SYK/LYN/TREM2/CD74/TGFB1/PLCG2/PTPRJ/NCF1/PARP9/PRKCD/HCLS1/LILRB4/SAMSN1/IL18/SH2B3	23
GO:0032418	lysosome localization	14/381	86/17621	4.25856e-09	8.6149e-08	5.97845e-08	VAMP8/CD300A/STXBP2/BTK/LGALS9/MILR1/LAT2/SYK/LYN/RAC2/PIK3CG/HMOX1/CD84/FGR	14
GO:1990849	vacuolar localization	14/381	86/17621	4.25856e-09	8.6149e-08	5.97845e-08	VAMP8/CD300A/STXBP2/BTK/LGALS9/MILR1/LAT2/SYK/LYN/RAC2/PIK3CG/HMOX1/CD84/FGR	14
GO:0043254	regulation of protein-containing complex assembly	30/381	404/17621	4.48025e-09	9.01736e-08	6.25775e-08	NCKAP1L/PYCARD/BTK/HCK/CAPG/SCIN/MYD88/CORO1A/SYK/TREM2/TGFB1/LCP1/ARHGAP18/TLR6/PLCG2/IKBKE/ARPC2/CYFIP1/GRB2/PRKCD/TWF2/HCLS1/VASP/TMSB10/COTL1/ARPC3/APOE/BAX/PTPN22/FNIP2	30
GO:0007162	negative regulation of cell adhesion	25/381	290/17621	4.6753e-09	9.3624e-08	6.4972e-08	HAVCR2/NCKAP1L/SPI1/CD300A/PTPN6/LGALS9/LAPTM5/PTPRC/CD86/TNFAIP8L2/CD74/TGFB1/SPN/PRKCD/GPNMB/FXYD5/LILRB1/LILRB4/FCGR2B/VSIG4/LPXN/FGL2/PTPN22/SH2B3/PTPRO	25
GO:0042100	B cell proliferation	15/381	102/17621	5.06644e-09	1.00947e-07	7.00538e-08	SASH3/NCKAP1L/TYROBP/CD300A/BTK/PTPRC/LYN/CD74/INPP5D/MNDA/PRKCD/BAX/FCGR2B/CD180/MEF2C	15
GO:0043410	positive regulation of MAPK cascade	33/381	481/17621	5.32774e-09	1.05622e-07	7.32984e-08	HAVCR2/SPI1/CD4/PYCARD/LGALS9/MYD88/LAPTM5/PTPRC/ARRB2/CSF1R/SYK/DOK3/TREM2/PIK3CG/CD74/TGFB1/CHI3L1/TLR6/PLCG2/PTPRJ/NCF1/SCIMP/TNFAIP8L3/GPNMB/CCR1/PIK3R6/RIPK1/APOE/FCGR2B/DOK1/TLR3/PTPN22/MEF2C	33
GO:0140894	endolysosomal toll-like receptor signaling pathway	10/381	38/17621	5.4723e-09	1.07949e-07	7.49127e-08	HAVCR2/PIK3AP1/MYD88/UNC93B1/TASL/SCIMP/TLR7/TLR8/PTPN22/OAS1	10
GO:0008154	actin polymerization or depolymerization	20/381	190/17621	5.81156e-09	1.13458e-07	7.87362e-08	NCKAP1L/PYCARD/HCK/CAPG/AIF1/WAS/SCIN/CORO1A/ARHGAP18/SH3BP1/ARPC2/CYFIP1/GRB2/PRKCD/TWF2/HCLS1/VASP/TMSB10/COTL1/ARPC3	20
GO:0032956	regulation of actin cytoskeleton organization	27/381	338/17621	5.8186e-09	1.13458e-07	7.87362e-08	NCKAP1L/ABI3/PYCARD/ARHGDIB/HCK/CAPG/WAS/SCIN/CORO1A/GMFG/CSF1R/GPR65/ARHGAP18/SH3BP1/ARPC2/CYFIP1/GRB2/PRKCD/TWF2/HCLS1/VASP/TMSB10/COTL1/ARPC3/F11R/BST2/TRPM2	27
GO:0032613	interleukin-10 production	12/381	61/17621	5.89467e-09	1.13458e-07	7.87362e-08	SASH3/TYROBP/PYCARD/BTK/LGALS9/SYK/TREM2/RBM47/PLCG2/LILRB1/LILRB4/FCGR2B	12
GO:0032653	regulation of interleukin-10 production	12/381	61/17621	5.89467e-09	1.13458e-07	7.87362e-08	SASH3/TYROBP/PYCARD/BTK/LGALS9/SYK/TREM2/RBM47/PLCG2/LILRB1/LILRB4/FCGR2B	12
GO:0032731	positive regulation of interleukin-1 beta production	12/381	61/17621	5.89467e-09	1.13458e-07	7.87362e-08	TYROBP/PYCARD/LILRA2/LGALS9/MYD88/IFI16/NLRC4/TLR6/MNDA/CASP1/TLR8/CASP8	12
GO:0033004	negative regulation of mast cell activation	7/381	14/17621	6.29915e-09	1.20078e-07	8.33299e-08	CD300A/PTPN6/LGALS9/MILR1/CD300LF/HMOX1/CD84	7
GO:0043301	negative regulation of leukocyte degranulation	7/381	14/17621	6.29915e-09	1.20078e-07	8.33299e-08	NCKAP1L/SPI1/CD300A/LGALS9/HMOX1/CD84/FCGR2B	7
GO:0046631	alpha-beta T cell activation	19/381	173/17621	6.94841e-09	1.3182e-07	9.14789e-08	SASH3/NCKAP1L/CD300A/LGALS9/PTPRC/CD86/DOCK2/SYK/TNFSF8/IL12RB1/HLA-DRA/SPN/LILRB1/WDFY4/BATF/LILRB4/IL18/PTPN22/CTSL	19
GO:0002888	positive regulation of myeloid leukocyte mediated immunity	8/381	21/17621	7.06468e-09	1.33388e-07	9.25667e-08	C3/TYROBP/SPI1/ITGB2/BTK/ITGAM/FCGR1A/PTAFR	8
GO:1903038	negative regulation of leukocyte cell-cell adhesion	17/381	139/17621	8.56165e-09	1.60886e-07	1.1165e-07	HAVCR2/NCKAP1L/CD300A/PTPN6/LGALS9/LAPTM5/CD86/TNFAIP8L2/CD74/SPN/GPNMB/LILRB1/LILRB4/FCGR2B/VSIG4/FGL2/PTPN22	17
GO:0032615	interleukin-12 production	12/381	63/17621	8.68456e-09	1.61663e-07	1.12189e-07	LGALS9/LAPTM5/UNC93B1/ARRB2/SYK/PLCG2/SCIMP/IRF5/CMKLR1/LILRB1/TLR8/TLR3	12
GO:0032655	regulation of interleukin-12 production	12/381	63/17621	8.68456e-09	1.61663e-07	1.12189e-07	LGALS9/LAPTM5/UNC93B1/ARRB2/SYK/PLCG2/SCIMP/IRF5/CMKLR1/LILRB1/TLR8/TLR3	12
GO:0055094	response to lipoprotein particle	9/381	30/17621	9.00257e-09	1.668e-07	1.15754e-07	CD68/ITGB2/FCER1G/MYD88/SYK/TREM2/TLR6/PPARG/APOE	9
GO:0061082	myeloid leukocyte cytokine production	11/381	51/17621	9.17313e-09	1.6917e-07	1.17398e-07	PYCARD/MYD88/LAPTM5/SYK/CD74/TGFB1/HMOX1/PLCG2/TLR7/LILRB1/TLR3	11
GO:0034142	toll-like receptor 4 signaling pathway	10/381	40/17621	9.44139e-09	1.73311e-07	1.20272e-07	PIK3AP1/LILRA2/LYN/TREM2/CD14/SCIMP/LY96/PTPN22/NINJ1/OAS1	10
GO:0030888	regulation of B cell proliferation	12/381	64/17621	1.04827e-08	1.91539e-07	1.32922e-07	SASH3/NCKAP1L/TYROBP/CD300A/BTK/PTPRC/LYN/CD74/INPP5D/MNDA/FCGR2B/MEF2C	12
GO:0060759	regulation of response to cytokine stimulus	18/381	159/17621	1.07612e-08	1.95726e-07	1.35827e-07	PYCARD/PTPN6/LAPTM5/PTPRC/SYK/TREM2/CD74/CD300LF/RBM47/IKBKE/PARP9/PPARG/CARD16/CASP1/RIPK1/SH2B3/CASP8/OAS1	18
GO:0061900	glial cell activation	11/381	52/17621	1.1411e-08	2.06596e-07	1.43371e-07	CTSC/TYROBP/ITGB2/AIF1/IFNGR2/PTPRC/ITGAM/TREM2/C1QA/GRN/TLR3	11
GO:0002688	regulation of leukocyte chemotaxis	16/381	125/17621	1.21747e-08	2.19422e-07	1.52272e-07	NCKAP1L/SPI1/GPSM3/LGALS9/AIF1/C3AR1/CSF1R/LYN/RAC2/CD74/SLAMF8/PLA2G7/CCR1/CMKLR1/MPP1/RIN3	16
GO:0006887	exocytosis	27/381	351/17621	1.29885e-08	2.33028e-07	1.61714e-07	NCKAP1L/VAMP8/SPI1/ITGB2/CD300A/STXBP2/BTK/HCK/LGALS9/MILR1/LAT2/SCIN/CORO1A/ITGAM/SYK/LYN/PTAFR/RAC2/PIK3CG/FCGR3A/HMOX1/CD84/CCR1/RAB3D/FGR/FCGR2B/PRAM1	27
GO:0042742	defense response to bacterium	24/381	283/17621	1.31797e-08	2.35395e-07	1.63356e-07	HAVCR2/CYBA/CD4/PYCARD/FCER1G/MYD88/FCGR1A/SYK/TREM2/TNFSF8/SLAMF8/NLRC4/TLR6/MR1/SPN/PRKCD/GRN/OAS2/LYZ/FGR/IL18/TLR3/OAS1/RNASE6	24
GO:0010720	positive regulation of cell development	30/381	425/17621	1.43225e-08	2.54658e-07	1.76724e-07	SASH3/NCKAP1L/TYROBP/SPI1/CD4/BTK/LGALS9/PTPRC/CD86/SYK/LYN/TREM2/TRPV2/CD74/TGFB1/IL12RB1/TSPO/HLA-DRA/CYFIP1/INPP5D/CCR1/TWF2/HCLS1/PIK3R6/LILRB4/RIPK1/SPINT1/F11R/IL18/CASP8	30
GO:0002720	positive regulation of cytokine production involved in immune response	13/381	80/17621	1.56653e-08	2.7729e-07	1.9243e-07	SASH3/PYCARD/MYD88/LAPTM5/SYK/CD74/PLCG2/SCIMP/TLR7/B2M/LILRB1/IL18/TLR3	13
GO:0007249	I-kappaB kinase/NF-kappaB signaling	24/381	287/17621	1.7304e-08	3.04935e-07	2.11615e-07	CD4/PYCARD/BTK/LGALS9/MYD88/TREM2/CD74/HMOX1/TLR6/PLCG2/IKBKE/TLR7/TRIM38/CARD16/CASP1/LILRB4/RIPK1/TRIM21/TLR8/TLR3/BST2/RIPK3/CASP8/NUP62	24
GO:0002861	regulation of inflammatory response to antigenic stimulus	10/381	43/17621	2.01563e-08	3.53281e-07	2.45165e-07	C3/BTK/HCK/FCGR1A/SYK/LYN/TREM2/GPX1/FGR/FCGR2B	10
GO:0030889	negative regulation of B cell proliferation	7/381	16/17621	2.02257e-08	3.53281e-07	2.45165e-07	TYROBP/CD300A/BTK/LYN/INPP5D/MNDA/FCGR2B	7
GO:0036336	dendritic cell migration	9/381	33/17621	2.29144e-08	3.95024e-07	2.74133e-07	SPI1/LGALS9/ALOX5/PIK3CG/SLAMF8/CCR5/CCR1/DOCK8/TRPM2	9
GO:0050869	negative regulation of B cell activation	9/381	33/17621	2.29144e-08	3.95024e-07	2.74133e-07	TYROBP/CD300A/BTK/LAPTM5/LYN/INPP5D/MNDA/SAMSN1/FCGR2B	9
GO:0071402	cellular response to lipoprotein particle stimulus	9/381	33/17621	2.29144e-08	3.95024e-07	2.74133e-07	CD68/ITGB2/FCER1G/MYD88/SYK/TREM2/TLR6/PPARG/APOE	9
GO:0060907	positive regulation of macrophage cytokine production	8/381	24/17621	2.41225e-08	4.14051e-07	2.87338e-07	PYCARD/MYD88/LAPTM5/CD74/PLCG2/TLR7/LILRB1/TLR3	8
GO:0006801	superoxide metabolic process	12/381	69/17621	2.55284e-08	4.36293e-07	3.02773e-07	CYBA/TYROBP/ITGB2/NCF2/ITGAM/SYK/NCF4/TGFB1/NCF1/CYBB/PRKCD/NCF1C	12
GO:0006898	receptor-mediated endocytosis	22/381	250/17621	2.76632e-08	4.70749e-07	3.26684e-07	C3/ITGB2/APOC1/FCER1G/M6PR/ITGAM/FCGR1A/ARRB2/MSR1/SYK/CD14/PLCG2/DAB2/CXCL16/GRB2/B2M/LILRB1/LILRB4/APOE/FCGR2B/RIN3/CTSL	22
GO:0032609	type II interferon production	15/381	116/17621	3.03798e-08	5.12579e-07	3.55713e-07	HAVCR2/SASH3/PYCARD/LGALS9/LAPTM5/CD14/IL12RB1/TLR7/LILRB1/LILRB4/TLR8/IL18/TLR3/PTPN22/RIPK3	15
GO:0032649	regulation of type II interferon production	15/381	116/17621	3.03798e-08	5.12579e-07	3.55713e-07	HAVCR2/SASH3/PYCARD/LGALS9/LAPTM5/CD14/IL12RB1/TLR7/LILRB1/LILRB4/TLR8/IL18/TLR3/PTPN22/RIPK3	15
GO:0051090	regulation of DNA-binding transcription factor activity	30/381	441/17621	3.29145e-08	5.52992e-07	3.83758e-07	HAVCR2/SPI1/PYCARD/BTK/HCK/LGALS9/MYD88/ARRB2/SYK/LPAR5/TMIGD3/HMOX1/NLRC4/TLR6/PLCG2/ADORA3/IKBKE/SP100/PPARG/TRIM38/CARD16/HCLS1/CMKLR1/RIPK1/TRIM21/IL18/TLR3/RIPK3/FLOT2/TRIM14	30
GO:0050728	negative regulation of inflammatory response	17/381	153/17621	3.66025e-08	6.12358e-07	4.24956e-07	HCK/SIGLEC10/ALOX5/PTPRC/TNFAIP8L2/SYK/LYN/TREM2/SLAMF8/GPX1/PPARG/AOAH/PRKCD/GRN/FGR/APOE/FCGR2B	17
GO:0046456	icosanoid biosynthetic process	11/381	58/17621	3.82948e-08	6.37978e-07	4.42736e-07	ALOX5AP/PYCARD/TBXAS1/ALOX5/PTGS1/SYK/CD74/NLRC4/CASP1/LTA4H/HPGDS	11
GO:0061081	positive regulation of myeloid leukocyte cytokine production involved in immune response	9/381	35/17621	4.03769e-08	6.69852e-07	4.64855e-07	PYCARD/MYD88/LAPTM5/SYK/CD74/PLCG2/TLR7/LILRB1/TLR3	9
GO:0042102	positive regulation of T cell proliferation	14/381	103/17621	4.62915e-08	7.64775e-07	5.30728e-07	HAVCR2/SASH3/NCKAP1L/PYCARD/LGALS9/AIF1/PTPRC/HLA-DMB/CORO1A/CD86/SYK/IL12RB1/IL18/PTPN22	14
GO:0001911	negative regulation of leukocyte mediated cytotoxicity	8/381	26/17621	4.93358e-08	8.11686e-07	5.63283e-07	HAVCR2/NCKAP1L/LGALS9/PTPRC/ARRB2/TGFB1/LILRB1/FCGR2B	8
GO:0034341	response to type II interferon	16/381	138/17621	5.06646e-08	8.30104e-07	5.76065e-07	STXBP2/HCK/LGALS9/AIF1/WAS/IFNGR2/CD74/IL12RB1/SP100/PARP9/PPARG/CXCL16/CASP1/TRIM21/TLR3/BST2	16
GO:0002437	inflammatory response to antigenic stimulus	12/381	74/17621	5.76616e-08	9.40858e-07	6.52924e-07	C3/CD68/BTK/HCK/FCGR1A/SYK/LYN/TREM2/FCGR3A/GPX1/FGR/FCGR2B	12
GO:0002456	T cell mediated immunity	15/381	122/17621	6.04057e-08	9.77585e-07	6.78412e-07	SASH3/CTSC/NCKAP1L/WAS/PTPRC/UNC93B1/IL12RB1/MR1/HLA-DRA/B2M/LILRB1/LILRB4/FCGR2B/IL18/RIPK3	15
GO:0071675	regulation of mononuclear cell migration	15/381	122/17621	6.04057e-08	9.77585e-07	6.78412e-07	SPI1/PYCARD/LGALS9/AIF1/C3AR1/CORO1A/CSF1R/LYN/SLAMF8/SPN/PLA2G7/CCR1/DOCK8/CMKLR1/RIPK3	15
GO:0032970	regulation of actin filament-based process	27/381	378/17621	6.07711e-08	9.79501e-07	6.79741e-07	NCKAP1L/ABI3/PYCARD/ARHGDIB/HCK/CAPG/WAS/SCIN/CORO1A/GMFG/CSF1R/GPR65/ARHGAP18/SH3BP1/ARPC2/CYFIP1/GRB2/PRKCD/TWF2/HCLS1/VASP/TMSB10/COTL1/ARPC3/F11R/BST2/TRPM2	27
GO:0110053	regulation of actin filament organization	22/381	262/17621	6.40398e-08	1.02801e-06	7.13403e-07	NCKAP1L/PYCARD/HCK/CAPG/WAS/SCIN/CORO1A/GMFG/GPR65/ARHGAP18/SH3BP1/ARPC2/CYFIP1/GRB2/PRKCD/TWF2/HCLS1/VASP/TMSB10/COTL1/ARPC3/F11R	22
GO:0032720	negative regulation of tumor necrosis factor production	11/381	61/17621	6.63503e-08	1.0608e-06	7.36162e-07	HAVCR2/PTPN6/LGALS9/ARRB2/TREM2/TSPO/GPNMB/CD33/LILRB1/LILRB4/PTPN22	11
GO:0038061	NIK/NF-kappaB signaling	15/381	123/17621	6.74596e-08	1.07421e-06	7.45464e-07	HAVCR2/SPI1/LGALS9/LAPTM5/CD86/TREM2/CD14/CHI3L1/TLR6/IKBKE/TLR7/IL18/TLR3/PTPN22/RIPK3	15
GO:0010934	macrophage cytokine production	9/381	37/17621	6.8472e-08	1.08164e-06	7.50622e-07	PYCARD/MYD88/LAPTM5/CD74/TGFB1/PLCG2/TLR7/LILRB1/TLR3	9
GO:0010935	regulation of macrophage cytokine production	9/381	37/17621	6.8472e-08	1.08164e-06	7.50622e-07	PYCARD/MYD88/LAPTM5/CD74/TGFB1/PLCG2/TLR7/LILRB1/TLR3	9
GO:0045824	negative regulation of innate immune response	12/381	76/17621	7.84072e-08	1.23367e-06	8.56125e-07	HAVCR2/LGALS9/ARRB2/IFI16/TGFB1/SLAMF8/PPARG/GRN/LILRB1/TRIM21/VSIG4/OAS1	12
GO:0032481	positive regulation of type I interferon production	11/381	62/17621	7.9115e-08	1.235e-06	8.57052e-07	MYD88/SYK/CD14/PLCG2/TLR7/IRF5/OAS2/TLR8/TLR3/PTPN22/OAS1	11
GO:0050854	regulation of antigen receptor-mediated signaling pathway	11/381	62/17621	7.9115e-08	1.235e-06	8.57052e-07	CD300A/PTPN6/LAPTM5/PTPRC/LYN/PTPRJ/LILRB4/CMTM3/FCGR2B/LPXN/PTPN22	11
GO:0002887	negative regulation of myeloid leukocyte mediated immunity	6/381	12/17621	8.13356e-08	1.26469e-06	8.77652e-07	SPI1/CD300A/LGALS9/HMOX1/CD84/FCGR2B	6
GO:0032930	positive regulation of superoxide anion generation	7/381	19/17621	8.42234e-08	1.30448e-06	9.05263e-07	CYBA/TYROBP/ITGB2/ITGAM/SYK/TGFB1/PRKCD	7
GO:0032729	positive regulation of type II interferon production	12/381	77/17621	9.10943e-08	1.40176e-06	9.72773e-07	HAVCR2/SASH3/PYCARD/LGALS9/CD14/IL12RB1/TLR7/LILRB1/TLR8/IL18/TLR3/PTPN22	12
GO:0018108	peptidyl-tyrosine phosphorylation	26/381	361/17621	9.12115e-08	1.40176e-06	9.72773e-07	CD4/ITGB2/CD300A/BTK/HCK/PTPN6/PTPRC/FCGR1A/ARRB2/CSF1R/SYK/LYN/TREM2/CD74/TGFB1/PLCG2/PTPRJ/NCF1/PARP9/PRKCD/HCLS1/LILRB4/SAMSN1/FGR/IL18/SH2B3	26
GO:1903556	negative regulation of tumor necrosis factor superfamily cytokine production	11/381	63/17621	9.40138e-08	1.43412e-06	9.95232e-07	HAVCR2/PTPN6/LGALS9/ARRB2/TREM2/TSPO/GPNMB/CD33/LILRB1/LILRB4/PTPN22	11
GO:0050920	regulation of chemotaxis	20/381	224/17621	9.40407e-08	1.43412e-06	9.95232e-07	NCKAP1L/SPI1/GPSM3/LGALS9/AIF1/C3AR1/CSF1R/LYN/RAC2/TREM2/CD74/TGFB1/SLAMF8/ST6GAL1/PLA2G7/CCR1/CMKLR1/MPP1/RIN3/PTPRO	20
GO:0018212	peptidyl-tyrosine modification	26/381	363/17621	1.01752e-07	1.54578e-06	1.07272e-06	CD4/ITGB2/CD300A/BTK/HCK/PTPN6/PTPRC/FCGR1A/ARRB2/CSF1R/SYK/LYN/TREM2/CD74/TGFB1/PLCG2/PTPRJ/NCF1/PARP9/PRKCD/HCLS1/LILRB4/SAMSN1/FGR/IL18/SH2B3	26
GO:0002821	positive regulation of adaptive immune response	15/381	127/17621	1.03785e-07	1.57063e-06	1.08997e-06	SASH3/C3/CD4/PYCARD/BTK/PTPRC/FCGR1A/TREM2/TNFSF13/TGFB1/IL12RB1/MR1/HLA-DRA/B2M/IL18	15
GO:0043065	positive regulation of apoptotic process	31/381	492/17621	1.09566e-07	1.65182e-06	1.14631e-06	CTSC/TYROBP/PYCARD/LGALS9/SCIN/CTSS/PTPRC/ITGAM/ARRB2/LYN/BCL2A1/HMOX1/TSPO/NLRC4/PPARG/IRF5/INPP5D/MNDA/PRKCD/GRN/B4GALT1/LILRB1/RIPK1/BAX/CTSD/TLR3/MEF2C/RIPK3/CASP8/PPP1CA/CTSL	31
GO:1902903	regulation of supramolecular fiber organization	26/381	367/17621	1.26308e-07	1.89461e-06	1.3148e-06	NCKAP1L/PYCARD/HCK/CAPG/WAS/SCIN/CORO1A/GMFG/TREM2/GPR65/ARHGAP18/SH3BP1/GPX1/ARPC2/CYFIP1/GRB2/PRKCD/TWF2/HCLS1/VASP/COLGALT1/TMSB10/COTL1/ARPC3/APOE/F11R	26
GO:0002577	regulation of antigen processing and presentation	7/381	20/17621	1.27175e-07	1.89461e-06	1.3148e-06	CD68/PYCARD/WAS/TREM2/CD74/FCGR2B/FGL2	7
GO:0045621	positive regulation of lymphocyte differentiation	15/381	129/17621	1.27916e-07	1.89461e-06	1.3148e-06	SASH3/NCKAP1L/SPI1/BTK/LGALS9/PTPRC/CD86/SYK/CD74/IL12RB1/HLA-DRA/INPP5D/PIK3R6/LILRB4/IL18	15
GO:0031342	negative regulation of cell killing	8/381	29/17621	1.2806e-07	1.89461e-06	1.3148e-06	HAVCR2/NCKAP1L/LGALS9/PTPRC/ARRB2/TGFB1/LILRB1/FCGR2B	8
GO:0071404	cellular response to low-density lipoprotein particle stimulus	8/381	29/17621	1.2806e-07	1.89461e-06	1.3148e-06	CD68/ITGB2/FCER1G/MYD88/SYK/TREM2/TLR6/PPARG	8
GO:0046634	regulation of alpha-beta T cell activation	14/381	112/17621	1.35539e-07	1.99782e-06	1.38642e-06	SASH3/NCKAP1L/CD300A/LGALS9/PTPRC/CD86/SYK/IL12RB1/HLA-DRA/LILRB1/BATF/LILRB4/IL18/PTPN22	14
GO:0002709	regulation of T cell mediated immunity	13/381	96/17621	1.46842e-07	2.15641e-06	1.49648e-06	SASH3/NCKAP1L/WAS/PTPRC/IL12RB1/MR1/HLA-DRA/B2M/LILRB1/LILRB4/FCGR2B/IL18/RIPK3	13
GO:0045619	regulation of lymphocyte differentiation	19/381	210/17621	1.6046e-07	2.34769e-06	1.62922e-06	SASH3/NCKAP1L/SPI1/BTK/PTPN6/LGALS9/PTPRC/CD86/SYK/CD74/IL12RB1/SLAMF8/HLA-DRA/INPP5D/PIK3R6/BATF/LILRB4/IL18/FGL2	19
GO:1901136	carbohydrate derivative catabolic process	17/381	171/17621	1.88179e-07	2.74313e-06	1.90364e-06	NAGA/BTK/GLB1/TGFB1/CHI3L1/GLA/CHIT1/HEXB/AOAH/PRKCD/EDEM2/MGAT1/MBD4/ADA2/FUCA1/CTSL/APOBEC3C	17
GO:0032535	regulation of cellular component size	25/381	351/17621	2.00348e-07	2.90981e-06	2.01931e-06	NCKAP1L/PYCARD/VAV1/HCK/CAPG/WAS/SCIN/CORO1A/TRPV2/ARHGAP18/SH3BP1/SPP1/ARPC2/CYFIP1/GRB2/PRKCD/TWF2/HCLS1/VASP/TMSB10/COTL1/ARPC3/APOE/RIN3/PPP1CA	25
GO:0140888	interferon-mediated signaling pathway	13/381	99/17621	2.12268e-07	3.07169e-06	2.13165e-06	HCK/PTPN6/IFNGR2/MYD88/IL10RB/RBM47/IKBKE/SP100/PARP9/PPARG/OAS2/IFNAR2/OAS1	13
GO:0052547	regulation of peptidase activity	27/381	403/17621	2.22069e-07	3.20183e-06	2.22196e-06	RPS6KA1/CTSB/PYCARD/LGALS9/LAPTM5/CTSS/ARRB2/SYK/LYN/IFI16/NLRC4/CIDEB/GPX1/SERPINA1/PPARG/CARD16/GRN/CSTA/CASP1/SPINT1/BAX/CTSD/SERPINB1/CASP8/CTSL/PSMB9/PSMB8	27
GO:0017157	regulation of exocytosis	18/381	194/17621	2.33692e-07	3.35721e-06	2.32979e-06	NCKAP1L/VAMP8/SPI1/ITGB2/CD300A/STXBP2/LGALS9/ITGAM/SYK/LYN/PTAFR/RAC2/HMOX1/CD84/RAB3D/FGR/FCGR2B/PRAM1	18
GO:0097530	granulocyte migration	16/381	154/17621	2.35928e-07	3.37709e-06	2.34359e-06	NCKAP1L/ITGB2/CD300A/VAV1/FCER1G/C3AR1/MYD88/CSF1R/SYK/RAC2/PIK3CG/CD74/SLAMF8/CMKLR1/MPP1/CKLF	16
GO:0030225	macrophage differentiation	10/381	55/17621	2.4407e-07	3.48107e-06	2.41575e-06	C1QC/SPI1/CD4/UCP2/CSF1R/TGFB1/GAB3/HCLS1/RIPK1/CASP8	10
GO:0046598	positive regulation of viral entry into host cell	6/381	14/17621	2.54803e-07	3.60819e-06	2.50396e-06	CD4/LGALS9/CD74/TRIM38/TRIM21/P4HB	6
GO:0075294	positive regulation by symbiont of entry into host	6/381	14/17621	2.54803e-07	3.60819e-06	2.50396e-06	CD4/LGALS9/CD74/TRIM38/TRIM21/P4HB	6
GO:0032928	regulation of superoxide anion generation	7/381	22/17621	2.6952e-07	3.80301e-06	2.63916e-06	CYBA/TYROBP/ITGB2/ITGAM/SYK/TGFB1/PRKCD	7
GO:0046635	positive regulation of alpha-beta T cell activation	11/381	70/17621	2.88521e-07	4.05669e-06	2.81521e-06	SASH3/NCKAP1L/LGALS9/PTPRC/CD86/SYK/IL12RB1/HLA-DRA/LILRB4/IL18/PTPN22	11
GO:0002707	negative regulation of lymphocyte mediated immunity	10/381	56/17621	2.9147e-07	4.08367e-06	2.83393e-06	HAVCR2/NCKAP1L/PTPN6/LGALS9/PTPRC/ARRB2/TGFB1/LILRB1/LILRB4/FCGR2B	10
GO:0050858	negative regulation of antigen receptor-mediated signaling pathway	8/381	32/17621	2.96505e-07	4.13958e-06	2.87273e-06	CD300A/PTPN6/LAPTM5/PTPRJ/LILRB4/FCGR2B/LPXN/PTPN22	8
GO:0007015	actin filament organization	28/381	435/17621	2.99402e-07	4.16537e-06	2.89063e-06	NCKAP1L/PYCARD/HCK/ARPC1B/CAPG/AIF1/WAS/SCIN/CORO1A/GMFG/RAC2/GPR65/LCP1/MYO1F/ARHGAP18/SH3BP1/ARPC2/CYFIP1/GRB2/PRKCD/TWF2/HCLS1/TPM3/VASP/TMSB10/COTL1/ARPC3/F11R	28
GO:0051092	positive regulation of NF-kappaB transcription factor activity	16/381	158/17621	3.3577e-07	4.655e-06	3.23041e-06	PYCARD/BTK/LGALS9/MYD88/NLRC4/TLR6/PLCG2/TRIM38/CARD16/RIPK1/TRIM21/IL18/TLR3/RIPK3/FLOT2/TRIM14	16
GO:0001913	T cell mediated cytotoxicity	10/381	57/17621	3.46753e-07	4.79051e-06	3.32445e-06	CTSC/NCKAP1L/PTPRC/IL12RB1/MR1/HLA-DRA/B2M/LILRB1/FCGR2B/RIPK3	10
GO:0002824	positive regulation of adaptive immune response based on somatic recombination of immune receptors built from immunoglobulin superfamily domains	14/381	121/17621	3.5815e-07	4.93078e-06	3.4218e-06	SASH3/C3/CD4/BTK/PTPRC/FCGR1A/TREM2/TNFSF13/TGFB1/IL12RB1/MR1/HLA-DRA/B2M/IL18	14
GO:0006690	icosanoid metabolic process	14/381	122/17621	3.96746e-07	5.44325e-06	3.77744e-06	ALOX5AP/PYCARD/TBXAS1/CYP2S1/ALOX5/PTGS1/SYK/CD74/NLRC4/GPX1/CASP1/LTA4H/AKR1B1/HPGDS	14
GO:0043030	regulation of macrophage activation	10/381	58/17621	4.11015e-07	5.60026e-06	3.88639e-06	HAVCR2/CTSC/PTPRC/TREM2/CD74/TLR6/CD84/GRN/FCGR2B/VSIG4	10
GO:0043407	negative regulation of MAP kinase activity	10/381	58/17621	4.11015e-07	5.60026e-06	3.88639e-06	CD300A/PTPN6/LYN/PTPRJ/PPARG/PRKCD/APOE/PTPN22/SH2B3/NUP62	10
GO:0002679	respiratory burst involved in defense response	6/381	15/17621	4.16943e-07	5.64225e-06	3.91554e-06	HCK/TREM2/PIK3CG/SLAMF8/NCF1/GRN	6
GO:0098883	synapse pruning	6/381	15/17621	4.16943e-07	5.64225e-06	3.91554e-06	C1QC/C3/C1QB/ITGAM/TREM2/C1QA	6
GO:0062208	positive regulation of pattern recognition receptor signaling pathway	9/381	45/17621	4.18637e-07	5.64591e-06	3.91807e-06	CYBA/CD14/TASL/ZDHHC5/TLR1/TLR5/TLR3/PTPN22/NINJ1	9
GO:2000377	regulation of reactive oxygen species metabolic process	15/381	142/17621	4.53583e-07	6.09647e-06	4.23075e-06	CYBA/TYROBP/ITGB2/ALOX5/ITGAM/SYK/RAC2/TGFB1/TSPO/TLR6/PLCG2/GRB2/PRKCD/RIPK1/RIPK3	15
GO:0043405	regulation of MAP kinase activity	17/381	183/17621	4.9776e-07	6.66764e-06	4.62712e-06	CD300A/PTPN6/PTPRC/SYK/LYN/PIK3CG/TGFB1/TLR6/PTPRJ/PPARG/PRKCD/PIK3R6/APOE/PTPN22/MEF2C/SH2B3/NUP62	17
GO:0002455	humoral immune response mediated by circulating immunoglobulin	9/381	46/17621	5.10629e-07	6.81699e-06	4.73076e-06	C1QC/C3/C1QB/PTPN6/PTPRC/TREM2/C1QA/C2/FCGR2B	9
GO:0002708	positive regulation of lymphocyte mediated immunity	14/381	125/17621	5.35978e-07	7.13139e-06	4.94895e-06	SASH3/C3/VAV1/BTK/PTPRC/FCGR1A/TREM2/TNFSF13/TGFB1/IL12RB1/MR1/HLA-DRA/B2M/IL18	14
GO:0002446	neutrophil mediated immunity	8/381	35/17621	6.26873e-07	8.31289e-06	5.76887e-06	SPI1/ITGB2/STXBP2/MYD88/ITGAM/SYK/PTAFR/PRAM1	8
GO:0034134	toll-like receptor 2 signaling pathway	6/381	16/17621	6.54974e-07	8.62781e-06	5.98741e-06	CYBA/PIK3AP1/LYN/TREM2/TLR6/TLR1	6
GO:0090594	inflammatory response to wounding	6/381	16/17621	6.54974e-07	8.62781e-06	5.98741e-06	SIGLEC10/ALOX5/TGFB1/HMOX1/PPARG/GRN	6
GO:0043122	regulation of I-kappaB kinase/NF-kappaB signaling	20/381	253/17621	6.71609e-07	8.81764e-06	6.11915e-06	CD4/PYCARD/LGALS9/MYD88/TREM2/CD74/HMOX1/TLR6/PLCG2/IKBKE/TRIM38/CARD16/CASP1/LILRB4/RIPK1/TRIM21/TLR3/BST2/CASP8/NUP62	20
GO:0042267	natural killer cell mediated cytotoxicity	11/381	76/17621	6.80019e-07	8.8986e-06	6.17534e-06	HAVCR2/VAV1/PTPN6/LGALS9/CORO1A/ARRB2/FCGR3A/TGFB1/PIK3R6/LILRB1/IL18	11
GO:0032271	regulation of protein polymerization	17/381	189/17621	7.85034e-07	1.0239e-05	7.10554e-06	NCKAP1L/PYCARD/HCK/CAPG/SCIN/CORO1A/ARHGAP18/ARPC2/CYFIP1/GRB2/PRKCD/TWF2/HCLS1/VASP/TMSB10/COTL1/ARPC3	17
GO:0098586	cellular response to virus	11/381	78/17621	8.88599e-07	1.15518e-05	8.01655e-06	LGALS9/IFNGR2/IL10RB/IKBKE/TLR7/WDFY4/POU2F2/BAX/TLR3/IFNAR2/OAS1	11
GO:0002407	dendritic cell chemotaxis	7/381	26/17621	9.64739e-07	1.24194e-05	8.61868e-06	SPI1/LGALS9/PIK3CG/SLAMF8/CCR5/CCR1/TRPM2	7
GO:0031664	regulation of lipopolysaccharide-mediated signaling pathway	7/381	26/17621	9.64739e-07	1.24194e-05	8.61868e-06	LY86/LILRA2/CD14/SCIMP/CARD16/LY96/CD180	7
GO:1903306	negative regulation of regulated secretory pathway	7/381	26/17621	9.64739e-07	1.24194e-05	8.61868e-06	NCKAP1L/SPI1/CD300A/LGALS9/HMOX1/CD84/FCGR2B	7
GO:0002228	natural killer cell mediated immunity	11/381	79/17621	1.01259e-06	1.29933e-05	9.01691e-06	HAVCR2/VAV1/PTPN6/LGALS9/CORO1A/ARRB2/FCGR3A/TGFB1/PIK3R6/LILRB1/IL18	11
GO:0031666	positive regulation of lipopolysaccharide-mediated signaling pathway	5/381	10/17621	1.06106e-06	1.35277e-05	9.38777e-06	LY86/CD14/SCIMP/LY96/CD180	5
GO:0033007	negative regulation of mast cell activation involved in immune response	5/381	10/17621	1.06106e-06	1.35277e-05	9.38777e-06	CD300A/PTPN6/LGALS9/HMOX1/CD84	5
GO:0002690	positive regulation of leukocyte chemotaxis	12/381	96/17621	1.07064e-06	1.36061e-05	9.44218e-06	NCKAP1L/SPI1/GPSM3/LGALS9/AIF1/C3AR1/CSF1R/RAC2/CD74/PLA2G7/CCR1/CMKLR1	12
GO:0001914	regulation of T cell mediated cytotoxicity	9/381	50/17621	1.07592e-06	1.36295e-05	9.4584e-06	NCKAP1L/PTPRC/IL12RB1/MR1/HLA-DRA/B2M/LILRB1/FCGR2B/RIPK3	9
GO:0030183	B cell differentiation	15/381	153/17621	1.18544e-06	1.4969e-05	1.0388e-05	NCKAP1L/SPI1/BTK/PTPN6/PTPRC/MFNG/DOCK11/SYK/SLAMF8/PLCG2/PTPRJ/INPP5D/BAX/FCGR2B/LYL1	15
GO:0006968	cellular defense response	9/381	51/17621	1.2818e-06	1.60326e-05	1.11261e-05	TYROBP/NCF2/CCR5/LSP1/NCF1/SPN/CD300C/MNDA/LY96	9
GO:0045058	T cell selection	9/381	51/17621	1.2818e-06	1.60326e-05	1.11261e-05	CD4/PTPRC/DOCK2/SYK/CD74/IL12RB1/SPN/BATF/CTSL	9
GO:0046638	positive regulation of alpha-beta T cell differentiation	9/381	51/17621	1.2818e-06	1.60326e-05	1.11261e-05	SASH3/NCKAP1L/LGALS9/CD86/SYK/IL12RB1/HLA-DRA/LILRB4/IL18	9
GO:0051235	maintenance of location	23/381	338/17621	1.36696e-06	1.7044e-05	1.1828e-05	C3/CYBA/CD4/PTPN6/SCIN/PTPRC/CORO1A/MSR1/LYN/TREM2/TSPO/CCR5/PLCG2/IKBKE/SP100/SOAT1/HEXB/PPARG/TWF2/TMSB10/APOE/BAX/TRPM2	23
GO:0045639	positive regulation of myeloid cell differentiation	12/381	99/17621	1.49474e-06	1.85339e-05	1.28619e-05	NCKAP1L/TYROBP/CD4/SCIN/TREM2/CD74/TGFB1/INPP5D/CCR1/HCLS1/RIPK1/CASP8	12
GO:0071887	leukocyte apoptotic process	13/381	117/17621	1.4958e-06	1.85339e-05	1.28619e-05	BTK/LGALS9/LYN/CD74/ST6GAL1/HCLS1/DOCK8/LILRB1/RIPK1/BAX/MEF2C/RIPK3/CTSL	13
GO:0016032	viral process	26/381	418/17621	1.52165e-06	1.87954e-05	1.30434e-05	CTSB/VAMP8/CD4/LGALS9/CD86/CSF1R/IFI16/CD74/CCR5/PARP9/ST6GAL1/TRIM38/SLC1A5/EDEM2/OAS2/MGAT1/TRIM21/APOE/P4HB/F11R/BST2/OAS1/MGAT4A/CTSL/APOBEC3C/TRIM14	26
GO:0050731	positive regulation of peptidyl-tyrosine phosphorylation	16/381	177/17621	1.55228e-06	1.91142e-05	1.32646e-05	CD4/PTPRC/FCGR1A/ARRB2/CSF1R/SYK/LYN/TREM2/CD74/TGFB1/PLCG2/PTPRJ/NCF1/PARP9/HCLS1/IL18	16
GO:0046632	alpha-beta T cell differentiation	13/381	118/17621	1.64859e-06	2.02373e-05	1.4044e-05	SASH3/NCKAP1L/LGALS9/CD86/SYK/TNFSF8/IL12RB1/HLA-DRA/SPN/BATF/LILRB4/IL18/CTSL	13
GO:0010952	positive regulation of peptidase activity	16/381	178/17621	1.67247e-06	2.03629e-05	1.41312e-05	PYCARD/LGALS9/LAPTM5/CTSS/SYK/LYN/IFI16/NLRC4/CIDEB/PPARG/GRN/CASP1/BAX/CTSD/CASP8/CTSL	16
GO:0002862	negative regulation of inflammatory response to antigenic stimulus	7/381	28/17621	1.67292e-06	2.03629e-05	1.41312e-05	HCK/SYK/LYN/TREM2/GPX1/FGR/FCGR2B	7
GO:0050871	positive regulation of B cell activation	11/381	83/17621	1.67423e-06	2.03629e-05	1.41312e-05	SASH3/NCKAP1L/SPI1/BTK/PTPRC/SYK/CD74/TNFSF13/TGFB1/INPP5D/MEF2C	11
GO:0051091	positive regulation of DNA-binding transcription factor activity	20/381	269/17621	1.75071e-06	2.12281e-05	1.47316e-05	PYCARD/BTK/LGALS9/MYD88/LPAR5/NLRC4/TLR6/PLCG2/IKBKE/PPARG/TRIM38/CARD16/HCLS1/RIPK1/TRIM21/IL18/TLR3/RIPK3/FLOT2/TRIM14	20
GO:0070372	regulation of ERK1 and ERK2 cascade	21/381	294/17621	1.83635e-06	2.21985e-05	1.5405e-05	HAVCR2/CD4/PYCARD/PTPN6/LGALS9/PTPRC/ARRB2/CSF1R/SYK/LYN/TREM2/CD74/TGFB1/CHI3L1/DAB2/SCIMP/TNFAIP8L3/GPNMB/CCR1/APOE/PTPN22	21
GO:0002281	macrophage activation involved in immune response	6/381	19/17621	2.10029e-06	2.5312e-05	1.75657e-05	HAVCR2/TYROBP/SYK/TREM2/PLCG2/GRN	6
GO:0001776	leukocyte homeostasis	12/381	103/17621	2.28811e-06	2.7492e-05	1.90786e-05	SASH3/NCKAP1L/BTK/LGALS9/CORO1A/DOCK11/LYN/CD74/BAX/MEF2C/RIPK3/SH2B3	12
GO:0032608	interferon-beta production	9/381	55/17621	2.4823e-06	2.96455e-05	2.0573e-05	PYCARD/TLR7/IRF5/TRIM38/OAS2/LILRB1/TLR8/TLR3/OAS1	9
GO:0032648	regulation of interferon-beta production	9/381	55/17621	2.4823e-06	2.96455e-05	2.0573e-05	PYCARD/TLR7/IRF5/TRIM38/OAS2/LILRB1/TLR8/TLR3/OAS1	9
GO:0048872	homeostasis of number of cells	21/381	301/17621	2.66791e-06	3.17666e-05	2.2045e-05	SASH3/NCKAP1L/SPI1/BTK/LGALS9/CORO1A/DOCK11/LYN/CD74/HMOX1/MAFB/IKZF1/KCNQ1/INPP5D/HCLS1/B2M/DNASE2/BAX/MEF2C/RIPK3/SH2B3	21
GO:0050921	positive regulation of chemotaxis	14/381	143/17621	2.73626e-06	3.24829e-05	2.2542e-05	NCKAP1L/SPI1/GPSM3/LGALS9/AIF1/C3AR1/CSF1R/RAC2/TREM2/CD74/TGFB1/PLA2G7/CCR1/CMKLR1	14
GO:0072678	T cell migration	10/381	71/17621	2.83348e-06	3.35366e-05	2.32733e-05	PYCARD/AIF1/CORO1A/PIK3CG/SPN/CXCL16/ITGAL/DOCK8/F11R/RIPK3	10
GO:0050855	regulation of B cell receptor signaling pathway	6/381	20/17621	2.94591e-06	3.47635e-05	2.41247e-05	CD300A/LYN/CMTM3/FCGR2B/LPXN/PTPN22	6
GO:0034135	regulation of toll-like receptor 2 signaling pathway	5/381	12/17621	3.2175e-06	3.77548e-05	2.62006e-05	CYBA/LYN/TREM2/TLR6/TLR1	5
GO:0002260	lymphocyte homeostasis	10/381	72/17621	3.22796e-06	3.77548e-05	2.62006e-05	SASH3/NCKAP1L/LGALS9/CORO1A/DOCK11/LYN/CD74/BAX/MEF2C/RIPK3	10
GO:0046637	regulation of alpha-beta T cell differentiation	10/381	72/17621	3.22796e-06	3.77548e-05	2.62006e-05	SASH3/NCKAP1L/LGALS9/CD86/SYK/IL12RB1/HLA-DRA/BATF/LILRB4/IL18	10
GO:0032735	positive regulation of interleukin-12 production	8/381	43/17621	3.32067e-06	3.87249e-05	2.68738e-05	LGALS9/LAPTM5/UNC93B1/SYK/PLCG2/SCIMP/IRF5/TLR3	8
GO:0002763	positive regulation of myeloid leukocyte differentiation	9/381	57/17621	3.38089e-06	3.93115e-05	2.72809e-05	TYROBP/CD4/TREM2/CD74/TGFB1/CCR1/HCLS1/RIPK1/CASP8	9
GO:1990266	neutrophil migration	13/381	126/17621	3.46282e-06	4.01465e-05	2.78603e-05	NCKAP1L/ITGB2/VAV1/FCER1G/C3AR1/MYD88/SYK/RAC2/PIK3CG/CD74/SLAMF8/MPP1/CKLF	13
GO:0035456	response to interferon-beta	7/381	31/17621	3.5132e-06	4.04938e-05	2.81013e-05	IFI16/IKBKE/MNDA/TLR3/BST2/IFNAR2/OAS1	7
GO:0090322	regulation of superoxide metabolic process	7/381	31/17621	3.5132e-06	4.04938e-05	2.81013e-05	CYBA/TYROBP/ITGB2/ITGAM/SYK/TGFB1/PRKCD	7
GO:0070374	positive regulation of ERK1 and ERK2 cascade	17/381	211/17621	3.5865e-06	4.12188e-05	2.86045e-05	HAVCR2/CD4/PYCARD/LGALS9/PTPRC/ARRB2/CSF1R/TREM2/CD74/TGFB1/CHI3L1/SCIMP/TNFAIP8L3/GPNMB/CCR1/APOE/PTPN22	17
GO:2000106	regulation of leukocyte apoptotic process	11/381	90/17621	3.76991e-06	4.32014e-05	2.99804e-05	BTK/LGALS9/LYN/CD74/ST6GAL1/HCLS1/DOCK8/LILRB1/BAX/MEF2C/RIPK3	11
GO:0001961	positive regulation of cytokine-mediated signaling pathway	9/381	58/17621	3.92638e-06	4.48648e-05	3.11347e-05	LAPTM5/TREM2/CD74/CD300LF/RBM47/IKBKE/PARP9/CASP1/RIPK1	9
GO:0050878	regulation of body fluid levels	23/381	360/17621	3.96089e-06	4.51292e-05	3.13181e-05	VAMP8/CYBA/FERMT3/VAV1/FCER1G/PTPN6/WAS/SYK/LYN/SLC29A1/PIK3CG/STAT5A/PLCG2/SERPINA1/PRKCD/OAS2/FLI1/APOE/F11R/CLIC1/AKR1B1/SH2B3/PTPRO	23
GO:0097028	dendritic cell differentiation	8/381	44/17621	3.98274e-06	4.52481e-05	3.14007e-05	SPI1/LGALS9/LYN/TREM2/LILRB1/BATF/FCGR2B/TRPM2	8
GO:0062197	cellular response to chemical stress	22/381	335/17621	4.13885e-06	4.68873e-05	3.25382e-05	PYCARD/FBP1/BTK/AIF1/ALOX5/RCSD1/TREM2/HMOX1/TSPO/TLR6/NCF1/GPX1/PRKCD/STK26/CASP1/RIPK1/TRIM21/P4HB/AKR1B1/RIPK3/TRPM2/SLC25A24	22
GO:0031343	positive regulation of cell killing	10/381	74/17621	4.16199e-06	4.70151e-05	3.26269e-05	TYROBP/SPI1/VAV1/PTPRC/ITGAM/SYK/IL12RB1/MR1/HLA-DRA/B2M	10
GO:0043123	positive regulation of I-kappaB kinase/NF-kappaB signaling	16/381	192/17621	4.49663e-06	5.0594e-05	3.51106e-05	CD4/LGALS9/MYD88/CD74/HMOX1/TLR6/IKBKE/TRIM38/CARD16/CASP1/RIPK1/TRIM21/TLR3/BST2/CASP8/NUP62	16
GO:0071621	granulocyte chemotaxis	13/381	129/17621	4.50434e-06	5.0594e-05	3.51106e-05	NCKAP1L/ITGB2/VAV1/FCER1G/C3AR1/CSF1R/SYK/RAC2/PIK3CG/CD74/CMKLR1/MPP1/CKLF	13
GO:0002524	hypersensitivity	5/381	13/17621	5.13574e-06	5.75232e-05	3.99192e-05	C3/BTK/FCGR1A/FCGR3A/FCGR2B	5
GO:0031334	positive regulation of protein-containing complex assembly	16/381	195/17621	5.48914e-06	6.1244e-05	4.25013e-05	NCKAP1L/PYCARD/BTK/HCK/MYD88/SYK/TGFB1/LCP1/TLR6/PLCG2/ARPC2/GRB2/VASP/BAX/PTPN22/FNIP2	16
GO:0043372	positive regulation of CD4-positive, alpha-beta T cell differentiation	7/381	33/17621	5.49883e-06	6.1244e-05	4.25013e-05	SASH3/NCKAP1L/LGALS9/CD86/IL12RB1/HLA-DRA/IL18	7
GO:0030168	platelet activation	13/381	133/17621	6.31968e-06	7.01892e-05	4.8709e-05	FERMT3/VAV1/FCER1G/PTPN6/SYK/LYN/PIK3CG/PLCG2/PRKCD/APOE/F11R/CLIC1/SH2B3	13
GO:1901222	regulation of NIK/NF-kappaB signaling	11/381	95/17621	6.42495e-06	7.1159e-05	4.9382e-05	HAVCR2/SPI1/LGALS9/LAPTM5/CD86/TREM2/CD14/TLR7/IL18/TLR3/PTPN22	11
GO:0001782	B cell homeostasis	7/381	34/17621	6.79669e-06	7.46506e-05	5.18051e-05	SASH3/NCKAP1L/DOCK11/LYN/CD74/BAX/MEF2C	7
GO:0044546	NLRP3 inflammasome complex assembly	7/381	34/17621	6.79669e-06	7.46506e-05	5.18051e-05	PYCARD/BTK/MYD88/TREM2/TLR6/PLCG2/PTPN22	7
GO:0045577	regulation of B cell differentiation	7/381	34/17621	6.79669e-06	7.46506e-05	5.18051e-05	NCKAP1L/SPI1/BTK/PTPN6/SYK/SLAMF8/INPP5D	7
GO:0070371	ERK1 and ERK2 cascade	21/381	320/17621	6.92735e-06	7.58755e-05	5.26551e-05	HAVCR2/CD4/PYCARD/PTPN6/LGALS9/PTPRC/ARRB2/CSF1R/SYK/LYN/TREM2/CD74/TGFB1/CHI3L1/DAB2/SCIMP/TNFAIP8L3/GPNMB/CCR1/APOE/PTPN22	21
GO:0038095	Fc-epsilon receptor signaling pathway	6/381	23/17621	7.2621e-06	7.91648e-05	5.49377e-05	VAV1/BTK/FCER1G/SYK/LYN/PLCG2	6
GO:0052548	regulation of endopeptidase activity	21/381	321/17621	7.26759e-06	7.91648e-05	5.49377e-05	RPS6KA1/PYCARD/LGALS9/LAPTM5/ARRB2/SYK/LYN/IFI16/NLRC4/CIDEB/GPX1/SERPINA1/PPARG/CARD16/CASP1/BAX/CTSD/SERPINB1/CASP8/PSMB9/PSMB8	21
GO:0045582	positive regulation of T cell differentiation	12/381	115/17621	7.31275e-06	7.92068e-05	5.49669e-05	SASH3/NCKAP1L/LGALS9/PTPRC/CD86/SYK/CD74/IL12RB1/HLA-DRA/PIK3R6/LILRB4/IL18	12
GO:0071346	cellular response to type II interferon	12/381	115/17621	7.31275e-06	7.92068e-05	5.49669e-05	STXBP2/HCK/LGALS9/AIF1/WAS/IFNGR2/IL12RB1/SP100/PARP9/PPARG/CASP1/TLR3	12
GO:0090066	regulation of anatomical structure size	27/381	484/17621	7.33137e-06	7.92068e-05	5.49669e-05	NCKAP1L/PYCARD/VAV1/HCK/CAPG/TBXAS1/WAS/SCIN/CORO1A/TRPV2/ARHGAP18/SH3BP1/GPX1/SPP1/ARPC2/CYFIP1/GRB2/PRKCD/TWF2/HCLS1/VASP/TMSB10/COTL1/ARPC3/APOE/RIN3/PPP1CA	27
GO:0002468	dendritic cell antigen processing and presentation	5/381	14/17621	7.84738e-06	8.45512e-05	5.86757e-05	CD68/CD74/HLA-DRA/FCGR2B/FGL2	5
GO:0002712	regulation of B cell mediated immunity	9/381	63/17621	7.93437e-06	8.45692e-05	5.86883e-05	C3/BTK/PTPN6/PTPRC/FCGR1A/TREM2/TNFSF13/TGFB1/FCGR2B	9
GO:0002889	regulation of immunoglobulin mediated immune response	9/381	63/17621	7.93437e-06	8.45692e-05	5.86883e-05	C3/BTK/PTPN6/PTPRC/FCGR1A/TREM2/TNFSF13/TGFB1/FCGR2B	9
GO:0032623	interleukin-2 production	9/381	63/17621	7.93437e-06	8.45692e-05	5.86883e-05	HAVCR2/SASH3/CD4/LAPTM5/PTPRC/CD86/PLCG2/LILRB4/VSIG4	9
GO:0032663	regulation of interleukin-2 production	9/381	63/17621	7.93437e-06	8.45692e-05	5.86883e-05	HAVCR2/SASH3/CD4/LAPTM5/PTPRC/CD86/PLCG2/LILRB4/VSIG4	9
GO:0051258	protein polymerization	19/381	274/17621	8.71586e-06	9.26498e-05	6.42959e-05	NCKAP1L/PYCARD/HCK/CAPG/AIF1/WAS/SCIN/CORO1A/ARHGAP18/ARPC2/CYFIP1/GRB2/PRKCD/TWF2/HCLS1/VASP/TMSB10/COTL1/ARPC3	19
GO:0034143	regulation of toll-like receptor 4 signaling pathway	6/381	24/17621	9.50716e-06	0.000100522	6.97592e-05	LILRA2/LYN/TREM2/CD14/PTPN22/NINJ1	6
GO:1903902	positive regulation of viral life cycle	6/381	24/17621	9.50716e-06	0.000100522	6.97592e-05	CD4/LGALS9/CD74/TRIM38/TRIM21/P4HB	6
GO:0051651	maintenance of location in cell	17/381	228/17621	1.00889e-05	0.000106389	7.38308e-05	CYBA/CD4/PTPN6/SCIN/PTPRC/CORO1A/LYN/TSPO/CCR5/PLCG2/SP100/HEXB/TWF2/TMSB10/APOE/BAX/TRPM2	17
GO:0009595	detection of biotic stimulus	7/381	36/17621	1.01611e-05	0.000106584	7.39661e-05	TREM2/TSPO/NLRC4/TLR6/PTPRJ/TLR1/LY96	7
GO:0140632	inflammasome complex assembly	7/381	36/17621	1.01611e-05	0.000106584	7.39661e-05	PYCARD/BTK/MYD88/TREM2/TLR6/PLCG2/PTPN22	7
GO:0050852	T cell receptor signaling pathway	13/381	139/17621	1.02538e-05	0.000107273	7.4444e-05	FYB1/CD300A/BTK/PTPN6/LAPTM5/PTPRC/LCP2/PLCG2/PTPRJ/INPP5D/LILRB4/PRAM1/PTPN22	13
GO:0060760	positive regulation of response to cytokine stimulus	9/381	65/17621	1.03165e-05	0.000107362	7.45057e-05	LAPTM5/TREM2/CD74/CD300LF/RBM47/IKBKE/PARP9/CASP1/RIPK1	9
GO:1901224	positive regulation of NIK/NF-kappaB signaling	9/381	65/17621	1.03165e-05	0.000107362	7.45057e-05	HAVCR2/LGALS9/LAPTM5/CD86/TREM2/CD14/TLR7/IL18/TLR3	9
GO:0002762	negative regulation of myeloid leukocyte differentiation	8/381	50/17621	1.07743e-05	0.000111541	7.74055e-05	C1QC/LYN/MAFB/LILRB3/INPP5D/LILRB1/LILRB4/TLR3	8
GO:0032715	negative regulation of interleukin-6 production	8/381	50/17621	1.07743e-05	0.000111541	7.74055e-05	HAVCR2/NCKAP1L/PTPN6/ARRB2/CD84/INPP5D/LILRB4/PTPN22	8
GO:2000116	regulation of cysteine-type endopeptidase activity	17/381	230/17621	1.13149e-05	0.000116832	8.10778e-05	RPS6KA1/PYCARD/LGALS9/LAPTM5/ARRB2/SYK/IFI16/NLRC4/CIDEB/GPX1/PPARG/CARD16/CASP1/BAX/CTSD/CASP8/PSMB9	17
GO:0060099	regulation of phagocytosis, engulfment	5/381	15/17621	1.15626e-05	0.000118771	8.24233e-05	C3/NCKAP1L/CD300A/TREM2/PLCG2	5
GO:1905153	regulation of membrane invagination	5/381	15/17621	1.15626e-05	0.000118771	8.24233e-05	C3/NCKAP1L/CD300A/TREM2/PLCG2	5
GO:0043302	positive regulation of leukocyte degranulation	6/381	25/17621	1.22826e-05	0.000125705	8.72352e-05	VAMP8/ITGB2/ITGAM/SYK/PTAFR/FGR	6
GO:0045920	negative regulation of exocytosis	7/381	37/17621	1.2301e-05	0.000125705	8.72352e-05	NCKAP1L/SPI1/CD300A/LGALS9/HMOX1/CD84/FCGR2B	7
GO:0051924	regulation of calcium ion transport	18/381	256/17621	1.24341e-05	0.000126739	8.79525e-05	STAC3/CYBA/CD4/LILRA2/PTPN6/CORO1A/ARRB2/LYN/PIK3CG/TRPV2/TSPO/CD84/PLCG2/CD33/CCR1/LILRB1/BAX/EPB41	18
GO:0030316	osteoclast differentiation	11/381	102/17621	1.2809e-05	0.000130225	9.03719e-05	TYROBP/OSCAR/CSF1R/TREM2/MAFB/LILRB3/INPP5D/CCR1/LILRB1/LILRB4/TLR3	11
GO:0001912	positive regulation of leukocyte mediated cytotoxicity	9/381	67/17621	1.32841e-05	0.00013471	9.3484e-05	TYROBP/SPI1/VAV1/PTPRC/ITGAM/IL12RB1/MR1/HLA-DRA/B2M	9
GO:0043368	positive T cell selection	7/381	38/17621	1.48008e-05	0.000149707	0.000103892	PTPRC/DOCK2/CD74/IL12RB1/SPN/BATF/CTSL	7
GO:0045670	regulation of osteoclast differentiation	9/381	68/17621	1.50222e-05	0.00015156	0.000105177	TYROBP/TREM2/MAFB/LILRB3/INPP5D/CCR1/LILRB1/LILRB4/TLR3	9
GO:0071214	cellular response to abiotic stimulus	21/381	338/17621	1.59017e-05	0.000159621	0.000110772	CYBA/PYCARD/FBP1/MYD88/PTAFR/RCSD1/IFI16/TSPO/TLR7/GRB2/PRKCD/CARD16/CASP1/PKD2L1/TLR8/TLR5/BAX/F11R/TLR3/AKR1B1/CASP8	21
GO:0104004	cellular response to environmental stimulus	21/381	338/17621	1.59017e-05	0.000159621	0.000110772	CYBA/PYCARD/FBP1/MYD88/PTAFR/RCSD1/IFI16/TSPO/TLR7/GRB2/PRKCD/CARD16/CASP1/PKD2L1/TLR8/TLR5/BAX/F11R/TLR3/AKR1B1/CASP8	21
GO:0045579	positive regulation of B cell differentiation	5/381	16/17621	1.65206e-05	0.000165415	0.000114792	NCKAP1L/SPI1/BTK/SYK/INPP5D	5
GO:0043409	negative regulation of MAPK cascade	14/381	167/17621	1.65746e-05	0.000165537	0.000114877	CD300A/PTPN6/PTPRC/LYN/TREM2/PTPRJ/DAB2/PPARG/PRKCD/LILRB4/APOE/PTPN22/SH2B3/NUP62	14
GO:0030593	neutrophil chemotaxis	11/381	105/17621	1.69077e-05	0.000168018	0.000116599	NCKAP1L/ITGB2/VAV1/FCER1G/C3AR1/SYK/RAC2/PIK3CG/CD74/MPP1/CKLF	11
GO:1902106	negative regulation of leukocyte differentiation	11/381	105/17621	1.69077e-05	0.000168018	0.000116599	C1QC/LYN/CD74/MAFB/LILRB3/INPP5D/LILRB1/LILRB4/FCGR2B/TLR3/FGL2	11
GO:0002262	myeloid cell homeostasis	14/381	168/17621	1.77325e-05	0.000175774	0.000121981	NCKAP1L/SPI1/BTK/LYN/HMOX1/MAFB/IKZF1/KCNQ1/INPP5D/HCLS1/B2M/DNASE2/BAX/SH2B3	14
GO:0033627	cell adhesion mediated by integrin	10/381	87/17621	1.80673e-05	0.000178645	0.000123974	NCKAP1L/FERMT3/ITGB2/PTPN6/ITGAM/SYK/LYN/PIK3CG/ITGAL/LPXN	10
GO:0043370	regulation of CD4-positive, alpha-beta T cell differentiation	8/381	54/17621	1.93654e-05	0.000191004	0.000132551	SASH3/NCKAP1L/LGALS9/CD86/IL12RB1/HLA-DRA/BATF/IL18	8
GO:0033674	positive regulation of kinase activity	24/381	425/17621	1.94572e-05	0.000191434	0.000132849	CD4/CD300A/PTPRC/CD86/LCP2/FCGR1A/CSF1R/SYK/LYN/TREM2/PIK3CG/CD74/TGFB1/CHI3L1/TLR6/NCF1/TNFAIP8L3/PRKCD/PIK3R6/FGR/IL18/TLR3/MEF2C/RIPK3	24
GO:0032753	positive regulation of interleukin-4 production	6/381	27/17621	1.97921e-05	0.000194247	0.000134801	HAVCR2/SASH3/FCER1G/LGALS9/CD86/SYK	6
GO:0043367	CD4-positive, alpha-beta T cell differentiation	10/381	88/17621	1.99971e-05	0.000195774	0.000135861	SASH3/NCKAP1L/LGALS9/CD86/IL12RB1/HLA-DRA/SPN/BATF/IL18/CTSL	10
GO:0002312	B cell activation involved in immune response	10/381	89/17621	2.21014e-05	0.000215312	0.000149419	SPI1/PTPRC/MFNG/DOCK11/TNFSF13/TGFB1/PLCG2/BATF/FCGR2B/CD180	10
GO:1901216	positive regulation of neuron death	10/381	89/17621	2.21014e-05	0.000215312	0.000149419	TYROBP/ITGB2/ITGAM/C1QA/TLR6/GRN/BAX/FCGR2B/CASP8/TRPM2	10
GO:0019377	glycolipid catabolic process	5/381	17/17621	2.29901e-05	0.000222875	0.000154668	NAGA/GLA/HEXB/PRKCD/FUCA1	5
GO:0034138	toll-like receptor 3 signaling pathway	5/381	17/17621	2.29901e-05	0.000222875	0.000154668	HAVCR2/UNC93B1/SCIMP/PTPN22/OAS1	5
GO:0097696	receptor signaling pathway via STAT	14/381	172/17621	2.31091e-05	0.000223482	0.000155089	CD300A/PTPRC/CSF1R/LYN/IL10RB/TGFB1/STAT5A/PARP9/PPARG/HCLS1/CSF2RB/IL18/SH2B3/IFNAR2	14
GO:0010959	regulation of metal ion transport	23/381	402/17621	2.36214e-05	0.000227881	0.000158142	STAC3/CYBA/CD4/LILRA2/PTPN6/CORO1A/ARRB2/LYN/TREM2/PIK3CG/TRPV2/KCNE3/TSPO/CD84/PLCG2/KCNQ1/CD33/CCR1/B2M/FXYD5/LILRB1/BAX/EPB41	23
GO:0042130	negative regulation of T cell proliferation	9/381	72/17621	2.40464e-05	0.000230857	0.000160207	HAVCR2/PTPN6/LGALS9/CD86/SPN/GPNMB/LILRB1/LILRB4/VSIG4	9
GO:0071677	positive regulation of mononuclear cell migration	9/381	72/17621	2.40464e-05	0.000230857	0.000160207	SPI1/PYCARD/LGALS9/AIF1/CORO1A/SPN/PLA2G7/CCR1/DOCK8	9
GO:1903707	negative regulation of hemopoiesis	11/381	109/17621	2.41096e-05	0.000230905	0.000160241	C1QC/LYN/CD74/MAFB/LILRB3/INPP5D/LILRB1/LILRB4/FCGR2B/TLR3/FGL2	11
GO:0036037	CD8-positive, alpha-beta T cell activation	6/381	28/17621	2.47337e-05	0.000235743	0.000163598	NCKAP1L/TNFSF8/LILRB1/WDFY4/LILRB4/PTPN22	6
GO:0150146	cell junction disassembly	6/381	28/17621	2.47337e-05	0.000235743	0.000163598	C1QC/C3/C1QB/ITGAM/TREM2/C1QA	6
GO:0032733	positive regulation of interleukin-10 production	7/381	41/17621	2.4936e-05	0.000237101	0.00016454	SASH3/PYCARD/LGALS9/SYK/TREM2/RBM47/PLCG2	7
GO:0006956	complement activation	8/381	56/17621	2.5462e-05	0.000241523	0.000167609	C1QC/C3/C1QB/TREM2/C1QA/C2/CFD/VSIG4	8
GO:0006959	humoral immune response	17/381	245/17621	2.56357e-05	0.000242591	0.00016835	C1QC/C3/C1QB/PTPN6/ALOX5/PTPRC/TREM2/C1QA/C2/ST6GAL1/CFD/LYZ/POU2F2/FCGR2B/VSIG4/MEF2C/RNASE6	17
GO:0002381	immunoglobulin production involved in immunoglobulin-mediated immune response	9/381	73/17621	2.69119e-05	0.00025226	0.00017506	BTK/PTPRC/HLA-DMB/HLA-DMA/TNFSF13/TGFB1/HLA-DRA/B2M/BATF	9
GO:0034103	regulation of tissue remodeling	9/381	73/17621	2.69119e-05	0.00025226	0.00017506	CSF1R/SYK/TGFB1/SPP1/TMEM119/PPARG/INPP5D/GPNMB/IL18	9
GO:0070527	platelet aggregation	9/381	73/17621	2.69119e-05	0.00025226	0.00017506	FERMT3/PTPN6/SYK/LYN/PIK3CG/PRKCD/F11R/CLIC1/SH2B3	9
GO:0071260	cellular response to mechanical stimulus	9/381	73/17621	2.69119e-05	0.00025226	0.00017506	CYBA/MYD88/TLR7/CASP1/TLR8/TLR5/F11R/TLR3/CASP8	9
GO:0046718	viral entry into host cell	13/381	153/17621	2.8726e-05	0.000268629	0.00018642	CTSB/VAMP8/CD4/LGALS9/CD86/CD74/CCR5/TRIM38/SLC1A5/TRIM21/P4HB/F11R/CTSL	13
GO:0002714	positive regulation of B cell mediated immunity	7/381	42/17621	2.93723e-05	0.000272743	0.000189275	C3/BTK/PTPRC/FCGR1A/TREM2/TNFSF13/TGFB1	7
GO:0002891	positive regulation of immunoglobulin mediated immune response	7/381	42/17621	2.93723e-05	0.000272743	0.000189275	C3/BTK/PTPRC/FCGR1A/TREM2/TNFSF13/TGFB1	7
GO:2000516	positive regulation of CD4-positive, alpha-beta T cell activation	7/381	42/17621	2.93723e-05	0.000272743	0.000189275	SASH3/NCKAP1L/LGALS9/CD86/IL12RB1/HLA-DRA/IL18	7
GO:0045580	regulation of T cell differentiation	14/381	178/17621	3.38611e-05	0.000313689	0.00021769	SASH3/NCKAP1L/LGALS9/PTPRC/CD86/SYK/CD74/IL12RB1/HLA-DRA/PIK3R6/BATF/LILRB4/IL18/FGL2	14
GO:2000249	regulation of actin cytoskeleton reorganization	7/381	43/17621	3.44379e-05	0.00031829	0.000220883	ABI3/ARHGDIB/HCK/CSF1R/HCLS1/F11R/TRPM2	7
GO:0002753	cytosolic pattern recognition receptor signaling pathway	10/381	94/17621	3.57124e-05	0.000329301	0.000228524	HAVCR2/PIK3AP1/MYD88/UNC93B1/TASL/SCIMP/TLR7/TLR8/PTPN22/OAS1	10
GO:0071901	negative regulation of protein serine/threonine kinase activity	11/381	114/17621	3.67229e-05	0.000337833	0.000234445	PYCARD/CD300A/PTPN6/LYN/PTPRJ/PPARG/PRKCD/APOE/PTPN22/SH2B3/NUP62	11
GO:0008360	regulation of cell shape	12/381	136/17621	4.00666e-05	0.000366892	0.000254611	ITGB2/LST1/HCK/CORO1A/CSF1R/ARHGAP18/HEXB/CYFIP1/FGR/F11R/FMNL1/EPB41	12
GO:0034101	erythrocyte homeostasis	12/381	136/17621	4.00666e-05	0.000366892	0.000254611	NCKAP1L/SPI1/LYN/HMOX1/MAFB/IKZF1/KCNQ1/INPP5D/HCLS1/B2M/DNASE2/SH2B3	12
GO:1902622	regulation of neutrophil migration	7/381	44/17621	4.01997e-05	0.000366967	0.000254663	NCKAP1L/C3AR1/MYD88/RAC2/CD74/SLAMF8/MPP1	7
GO:0045936	negative regulation of phosphate metabolic process	23/381	416/17621	4.02599e-05	0.000366967	0.000254663	NCKAP1L/PYCARD/CD300A/FBP1/APOC1/PTPN6/PTPRC/ARRB2/LYN/TGFB1/TSPO/PTPRJ/PPARG/PRKCD/LILRB4/SAMSN1/APOE/BAX/NIBAN1/PTPN22/SH2B3/NUP62/PTPRO	23
GO:0001915	negative regulation of T cell mediated cytotoxicity	4/381	10/17621	4.07535e-05	0.000369766	0.000256606	NCKAP1L/PTPRC/LILRB1/FCGR2B	4
GO:2000425	regulation of apoptotic cell clearance	4/381	10/17621	4.07535e-05	0.000369766	0.000256606	C3/TREM2/C2/CD300LF	4
GO:0002755	MyD88-dependent toll-like receptor signaling pathway	5/381	19/17621	4.16871e-05	0.000376476	0.000261262	CD300A/BTK/MYD88/CD300LF/TLR6	5
GO:0097202	activation of cysteine-type endopeptidase activity	5/381	19/17621	4.16871e-05	0.000376476	0.000261262	PYCARD/IFI16/NLRC4/CIDEB/CASP8	5
GO:0010563	negative regulation of phosphorus metabolic process	23/381	417/17621	4.17779e-05	0.000376476	0.000261262	NCKAP1L/PYCARD/CD300A/FBP1/APOC1/PTPN6/PTPRC/ARRB2/LYN/TGFB1/TSPO/PTPRJ/PPARG/PRKCD/LILRB4/SAMSN1/APOE/BAX/NIBAN1/PTPN22/SH2B3/NUP62/PTPRO	23
GO:0007599	hemostasis	16/381	230/17621	4.28374e-05	0.000384691	0.000266963	FERMT3/VAV1/FCER1G/PTPN6/WAS/SYK/LYN/PIK3CG/PLCG2/SERPINA1/PRKCD/FLI1/APOE/F11R/CLIC1/SH2B3	16
GO:0045807	positive regulation of endocytosis	10/381	96/17621	4.28835e-05	0.000384691	0.000266963	C3/NCKAP1L/ARRB2/SYK/TREM2/CD14/PLCG2/DAB2/B2M/APOE	10
GO:0002230	positive regulation of defense response to virus by host	6/381	31/17621	4.57609e-05	0.000407735	0.000282954	PYCARD/DTX3L/IL12RB1/PARP9/LILRB1/PTPN22	6
GO:0034121	regulation of toll-like receptor signaling pathway	6/381	31/17621	4.57609e-05	0.000407735	0.000282954	CD300A/ARRB2/TASL/CD300LF/TLR5/TLR3	6
GO:1900225	regulation of NLRP3 inflammasome complex assembly	6/381	31/17621	4.57609e-05	0.000407735	0.000282954	BTK/MYD88/TREM2/TLR6/PLCG2/PTPN22	6
GO:0044409	entry into host	13/381	160/17621	4.59309e-05	0.000408332	0.000283369	CTSB/VAMP8/CD4/LGALS9/CD86/CD74/CCR5/TRIM38/SLC1A5/TRIM21/P4HB/F11R/CTSL	13
GO:1903307	positive regulation of regulated secretory pathway	7/381	45/17621	4.67293e-05	0.0004145	0.00028765	VAMP8/ITGB2/ITGAM/SYK/PTAFR/RAB3D/FGR	7
GO:0002820	negative regulation of adaptive immune response	8/381	61/17621	4.80488e-05	0.000424306	0.000294455	HAVCR2/NCKAP1L/PTPN6/PTPRC/LILRB1/LILRB4/SAMSN1/FCGR2B	8
GO:0070265	necrotic cell death	8/381	61/17621	4.80488e-05	0.000424306	0.000294455	TSPO/PYGL/RIPK1/BAX/TLR3/RIPK3/NINJ1/CASP8	8
GO:0002292	T cell differentiation involved in immune response	9/381	79/17621	5.09121e-05	0.000448592	0.000311308	FCER1G/LGALS9/CD86/IL12RB1/HLA-DRA/SPN/BATF/IL18/FGL2	9
GO:2001056	positive regulation of cysteine-type endopeptidase activity	12/381	140/17621	5.32934e-05	0.000468533	0.000325146	PYCARD/LGALS9/LAPTM5/SYK/IFI16/NLRC4/CIDEB/PPARG/CASP1/BAX/CTSD/CASP8	12
GO:0000272	polysaccharide catabolic process	5/381	20/17621	5.46008e-05	0.000476855	0.000330922	PYGL/CHIT1/AOAH/PGM2/PPP1CA	5
GO:0045953	negative regulation of natural killer cell mediated cytotoxicity	5/381	20/17621	5.46008e-05	0.000476855	0.000330922	HAVCR2/LGALS9/ARRB2/TGFB1/LILRB1	5
GO:1900227	positive regulation of NLRP3 inflammasome complex assembly	5/381	20/17621	5.46008e-05	0.000476855	0.000330922	BTK/MYD88/TLR6/PLCG2/PTPN22	5
GO:0007264	small GTPase mediated signal transduction	25/381	483/17621	5.51318e-05	0.000479813	0.000332974	ARHGDIB/FBP1/VAV1/ARHGAP30/AIF1/WAS/RGS19/DOCK2/DOCK11/DOK3/PIK3CG/GPR65/HMOX1/ARHGAP18/SH3BP1/DEF6/CYFIP1/GRB2/GMIP/RASGRP4/DOCK8/APOE/DOK1/F11R/NUP62	25
GO:0032691	negative regulation of interleukin-1 beta production	6/381	32/17621	5.53025e-05	0.000479813	0.000332974	ARRB2/TREM2/CD33/CARD16/LILRB4/SERPINB1	6
GO:0045671	negative regulation of osteoclast differentiation	6/381	32/17621	5.53025e-05	0.000479813	0.000332974	MAFB/LILRB3/INPP5D/LILRB1/LILRB4/TLR3	6
GO:0040013	negative regulation of locomotion	20/381	342/17621	5.92805e-05	0.000512518	0.00035567	ARHGDIB/CD300A/AIF1/WAS/TMIGD3/CD74/TGFB1/HMOX1/SLAMF8/PTPRJ/ADORA3/SP100/ST6GAL1/PPARG/STK26/APOE/RIN3/BST2/MEF2C/PTPRO	20
GO:0010950	positive regulation of endopeptidase activity	13/381	164/17621	5.93306e-05	0.000512518	0.00035567	PYCARD/LGALS9/LAPTM5/SYK/LYN/IFI16/NLRC4/CIDEB/PPARG/CASP1/BAX/CTSD/CASP8	13
GO:0019058	viral life cycle	19/381	315/17621	5.99401e-05	0.000516657	0.000358543	CTSB/VAMP8/CD4/LGALS9/CD86/IFI16/CD74/CCR5/TRIM38/SLC1A5/OAS2/TRIM21/APOE/P4HB/F11R/BST2/OAS1/CTSL/APOBEC3C	19
GO:1901657	glycosyl compound metabolic process	9/381	81/17621	6.21345e-05	0.000534411	0.000370863	NAGA/GLA/ADA2/PGM2/AKR1B1/ACP3/FUCA1/AKR1A1/APOBEC3C	9
GO:0002604	regulation of dendritic cell antigen processing and presentation	4/381	11/17621	6.29494e-05	0.00053561	0.000371696	CD68/CD74/FCGR2B/FGL2	4
GO:0002765	immune response-inhibiting signal transduction	4/381	11/17621	6.29494e-05	0.00053561	0.000371696	LYN/CD33/LILRB1/LILRB4	4
GO:0032490	detection of molecule of bacterial origin	4/381	11/17621	6.29494e-05	0.00053561	0.000371696	TREM2/TLR6/TLR1/LY96	4
GO:0046643	regulation of gamma-delta T cell activation	4/381	11/17621	6.29494e-05	0.00053561	0.000371696	NCKAP1L/PTPRC/SYK/LILRB1	4
GO:0140052	cellular response to oxidised low-density lipoprotein particle stimulus	4/381	11/17621	6.29494e-05	0.00053561	0.000371696	CD68/MYD88/TREM2/TLR6	4
GO:0072676	lymphocyte migration	11/381	121/17621	6.3691e-05	0.00054076	0.00037527	PYCARD/AIF1/CORO1A/PIK3CG/SPN/CXCL16/ITGAL/DOCK8/CKLF/F11R/RIPK3	11
GO:1903531	negative regulation of secretion by cell	12/381	143/17621	6.55473e-05	0.000555331	0.000385382	NCKAP1L/VAMP8/SPI1/CD300A/LGALS9/UCP2/HMOX1/TSPO/CD84/LILRB1/APOE/FCGR2B	12
GO:0006958	complement activation, classical pathway	6/381	33/17621	6.637e-05	0.000561103	0.000389387	C1QC/C3/C1QB/TREM2/C1QA/C2	6
GO:0051048	negative regulation of secretion	13/381	166/17621	6.72201e-05	0.00056708	0.000393535	NCKAP1L/VAMP8/SPI1/CD300A/LGALS9/UCP2/CD74/HMOX1/TSPO/CD84/LILRB1/APOE/FCGR2B	13
GO:0034340	response to type I interferon	9/381	82/17621	6.84842e-05	0.000576517	0.000400084	PTPN6/MYD88/RBM47/IKBKE/SP100/OAS2/SHMT2/IFNAR2/OAS1	9
GO:0002716	negative regulation of natural killer cell mediated immunity	5/381	21/17621	7.03981e-05	0.000588879	0.000408662	HAVCR2/LGALS9/ARRB2/TGFB1/LILRB1	5
GO:0016137	glycoside metabolic process	5/381	21/17621	7.03981e-05	0.000588879	0.000408662	NAGA/GLA/AKR1B1/FUCA1/AKR1A1	5
GO:0032693	negative regulation of interleukin-10 production	5/381	21/17621	7.03981e-05	0.000588879	0.000408662	TYROBP/BTK/LILRB1/LILRB4/FCGR2B	5
GO:0042269	regulation of natural killer cell mediated cytotoxicity	7/381	48/17621	7.17141e-05	0.000598624	0.000415425	HAVCR2/VAV1/LGALS9/ARRB2/TGFB1/PIK3R6/LILRB1	7
GO:0048678	response to axon injury	9/381	83/17621	7.5371e-05	0.000627828	0.000435692	TYROBP/AIF1/LYN/TREM2/TSPO/PLCG2/SPP1/GRN/BAX	9
GO:0001933	negative regulation of protein phosphorylation	19/381	321/17621	7.70571e-05	0.000640527	0.000444505	PYCARD/CD300A/PTPN6/PTPRC/ARRB2/LYN/TGFB1/PTPRJ/PPARG/PRKCD/LILRB4/SAMSN1/APOE/BAX/NIBAN1/PTPN22/SH2B3/NUP62/PTPRO	19
GO:0006026	aminoglycan catabolic process	6/381	34/17621	7.91357e-05	0.000653694	0.000453642	GLB1/TGFB1/CHI3L1/CHIT1/HEXB/FUCA1	6
GO:0032633	interleukin-4 production	6/381	34/17621	7.91357e-05	0.000653694	0.000453642	HAVCR2/SASH3/FCER1G/LGALS9/CD86/SYK	6
GO:0032673	regulation of interleukin-4 production	6/381	34/17621	7.91357e-05	0.000653694	0.000453642	HAVCR2/SASH3/FCER1G/LGALS9/CD86/SYK	6
GO:0033628	regulation of cell adhesion mediated by integrin	7/381	49/17621	8.21293e-05	0.000677012	0.000469824	NCKAP1L/FERMT3/PTPN6/SYK/LYN/PIK3CG/LPXN	7
GO:0048017	inositol lipid-mediated signaling	13/381	170/17621	8.57671e-05	0.000705532	0.000489616	PIK3AP1/PTPN6/CSF1R/PTAFR/TREM2/PIK3CG/FCGR3A/PLCG2/NCF1/TNFAIP8L3/HCLS1/FGR/IL18	13
GO:0045649	regulation of macrophage differentiation	5/381	22/17621	8.94955e-05	0.000734679	0.000509843	C1QC/TGFB1/HCLS1/RIPK1/CASP8	5
GO:0030224	monocyte differentiation	6/381	35/17621	9.37833e-05	0.000766703	0.000532066	CD4/CSF1R/IFI16/CD74/PPARG/INPP5D	6
GO:0150077	regulation of neuroinflammatory response	6/381	35/17621	9.37833e-05	0.000766703	0.000532066	CTSC/PTPRC/TREM2/PLCG2/GRN/IL18	6
GO:0030218	erythrocyte differentiation	11/381	127/17621	9.88832e-05	0.000806732	0.000559845	NCKAP1L/SPI1/LYN/MAFB/IKZF1/KCNQ1/INPP5D/HCLS1/B2M/DNASE2/SH2B3	11
GO:0045862	positive regulation of proteolysis	20/381	357/17621	0.000106706	0.000868765	0.000602894	CTSC/PYCARD/LGALS9/LAPTM5/CTSS/SYK/LYN/TREM2/IFI16/NLRC4/CIDEB/DAB2/PPARG/GRN/CASP1/APOE/BAX/CTSD/CASP8/CTSL	20
GO:0071900	regulation of protein serine/threonine kinase activity	20/381	358/17621	0.00011082	0.00090041	0.000624855	PYCARD/CD300A/PTPN6/PTPRC/CSF1R/SYK/LYN/PIK3CG/TGFB1/TLR6/PTPRJ/DAB2/PPARG/PRKCD/PIK3R6/APOE/PTPN22/MEF2C/SH2B3/NUP62	20
GO:0007596	blood coagulation	15/381	224/17621	0.000113438	0.000919796	0.000638308	FERMT3/VAV1/FCER1G/PTPN6/WAS/SYK/LYN/PIK3CG/PLCG2/SERPINA1/PRKCD/APOE/F11R/CLIC1/SH2B3	15
GO:1903509	liposaccharide metabolic process	10/381	108/17621	0.000117066	0.000947283	0.000657383	NAGA/ST8SIA4/GLB1/GLA/HEXB/AOAH/PRKCD/GBGT1/BAX/FUCA1	10
GO:0043281	regulation of cysteine-type endopeptidase activity involved in apoptotic process	14/381	200/17621	0.000119701	0.000966625	0.000670806	RPS6KA1/PYCARD/LGALS9/LAPTM5/ARRB2/SYK/NLRC4/GPX1/PPARG/CARD16/CASP1/BAX/CTSD/CASP8	14
GO:0002715	regulation of natural killer cell mediated immunity	7/381	52/17621	0.000120994	0.000969175	0.000672575	HAVCR2/VAV1/LGALS9/ARRB2/TGFB1/PIK3R6/LILRB1	7
GO:0010543	regulation of platelet activation	7/381	52/17621	0.000120994	0.000969175	0.000672575	FCER1G/SYK/LYN/PRKCD/APOE/F11R/SH2B3	7
GO:0010803	regulation of tumor necrosis factor-mediated signaling pathway	7/381	52/17621	0.000120994	0.000969175	0.000672575	PYCARD/LAPTM5/SYK/CARD16/CASP1/RIPK1/CASP8	7
GO:0071622	regulation of granulocyte chemotaxis	7/381	52/17621	0.000120994	0.000969175	0.000672575	NCKAP1L/C3AR1/CSF1R/RAC2/CD74/CMKLR1/MPP1	7
GO:2000146	negative regulation of cell motility	18/381	305/17621	0.000122917	0.000982594	0.000681888	ARHGDIB/CD300A/AIF1/WAS/TMIGD3/CD74/TGFB1/HMOX1/SLAMF8/PTPRJ/ADORA3/SP100/PPARG/STK26/APOE/RIN3/BST2/MEF2C	18
GO:0097242	amyloid-beta clearance	6/381	37/17621	0.000129515	0.00103326	0.000717046	C3/ITGB2/ITGAM/MSR1/TREM2/APOE	6
GO:0060100	positive regulation of phagocytosis, engulfment	4/381	13/17621	0.000131784	0.00104714	0.000726682	C3/NCKAP1L/TREM2/PLCG2	4
GO:1905155	positive regulation of membrane invagination	4/381	13/17621	0.000131784	0.00104714	0.000726682	C3/NCKAP1L/TREM2/PLCG2	4
GO:0042326	negative regulation of phosphorylation	20/381	363/17621	0.000133567	0.00105919	0.000735043	PYCARD/CD300A/FBP1/PTPN6/PTPRC/ARRB2/LYN/TGFB1/PTPRJ/PPARG/PRKCD/LILRB4/SAMSN1/APOE/BAX/NIBAN1/PTPN22/SH2B3/NUP62/PTPRO	20
GO:0050732	negative regulation of peptidyl-tyrosine phosphorylation	7/381	53/17621	0.000136848	0.00108304	0.000751594	CD300A/PTPN6/PTPRC/PRKCD/LILRB4/SAMSN1/SH2B3	7
GO:0050817	coagulation	15/381	228/17621	0.000138022	0.00109016	0.000756533	FERMT3/VAV1/FCER1G/PTPN6/WAS/SYK/LYN/PIK3CG/PLCG2/SERPINA1/PRKCD/APOE/F11R/CLIC1/SH2B3	15
GO:0098581	detection of external biotic stimulus	5/381	24/17621	0.000139399	0.00109884	0.000762559	TREM2/NLRC4/TLR6/TLR1/LY96	5
GO:0007229	integrin-mediated signaling pathway	10/381	111/17621	0.000147153	0.00115766	0.00080338	FERMT3/FYB1/ITGB2/VAV1/HCK/ITGAM/SYK/ITGAL/FGR/PRAM1	10
GO:0002335	mature B cell differentiation	6/381	38/17621	0.000151024	0.00118342	0.000821257	SPI1/MFNG/DOCK11/SLAMF8/PLCG2/FCGR2B	6
GO:0032728	positive regulation of interferon-beta production	6/381	38/17621	0.000151024	0.00118342	0.000821257	TLR7/IRF5/OAS2/TLR8/TLR3/OAS1	6
GO:0016311	dephosphorylation	19/381	340/17621	0.00016321	0.0012753	0.000885013	NCKAP1L/CD300A/FBP1/PTPN6/PTPN7/PTPRC/TGFB1/DAPP1/PTPRJ/PTPN18/INPP5D/PRKCD/CD33/ACP3/PTPN22/MEF2C/RIPK3/PPP1CA/PTPRO	19
GO:0006469	negative regulation of protein kinase activity	14/381	206/17621	0.000163392	0.0012753	0.000885013	PYCARD/CD300A/PTPN6/PTPRC/LYN/PTPRJ/PPARG/PRKCD/LILRB4/APOE/PTPN22/SH2B3/NUP62/PTPRO	14
GO:0031532	actin cytoskeleton reorganization	10/381	113/17621	0.000170636	0.00132304	0.000918148	ABI3/ARHGDIB/HCK/CSF1R/GPR65/GRB2/HCLS1/PLEK2/F11R/TRPM2	10
GO:0035710	CD4-positive, alpha-beta T cell activation	10/381	113/17621	0.000170636	0.00132304	0.000918148	SASH3/NCKAP1L/LGALS9/CD86/IL12RB1/HLA-DRA/SPN/BATF/IL18/CTSL	10
GO:0046641	positive regulation of alpha-beta T cell proliferation	5/381	25/17621	0.000171178	0.00132304	0.000918148	LGALS9/PTPRC/SYK/IL18/PTPN22	5
GO:0050860	negative regulation of T cell receptor signaling pathway	5/381	25/17621	0.000171178	0.00132304	0.000918148	PTPN6/LAPTM5/PTPRJ/LILRB4/PTPN22	5
GO:0060333	type II interferon-mediated signaling pathway	5/381	25/17621	0.000171178	0.00132304	0.000918148	HCK/IFNGR2/SP100/PARP9/PPARG	5
GO:0042060	wound healing	22/381	429/17621	0.000175192	0.00134936	0.000936414	FERMT3/VAV1/FCER1G/PTPN6/WAS/ALOX5/SYK/LYN/PIK3CG/TGFB1/HMOX1/PLCG2/GPX1/SERPINA1/PPARG/PRKCD/B4GALT1/APOE/ELK3/F11R/CLIC1/SH2B3	22
GO:0032692	negative regulation of interleukin-1 production	6/381	39/17621	0.000175264	0.00134936	0.000936414	ARRB2/TREM2/CD33/CARD16/LILRB4/SERPINB1	6
GO:0030100	regulation of endocytosis	14/381	208/17621	0.000180735	0.00138553	0.000961509	C3/NCKAP1L/CD300A/APOC1/ARRB2/SYK/TREM2/CD14/PLCG2/DAB2/B2M/LILRB1/APOE/RIN3	14
GO:0002399	MHC class II protein complex assembly	4/381	14/17621	0.000181359	0.00138553	0.000961509	HLA-DMB/HLA-DMA/HLA-DRA/B2M	4
GO:0002503	peptide antigen assembly with MHC class II protein complex	4/381	14/17621	0.000181359	0.00138553	0.000961509	HLA-DMB/HLA-DMA/HLA-DRA/B2M	4
GO:0071639	positive regulation of monocyte chemotactic protein-1 production	4/381	14/17621	0.000181359	0.00138553	0.000961509	LGALS9/SYK/CD84/OAS1	4
GO:0002823	negative regulation of adaptive immune response based on somatic recombination of immune receptors built from immunoglobulin superfamily domains	7/381	56/17621	0.000194775	0.00148516	0.00103065	HAVCR2/NCKAP1L/PTPN6/PTPRC/LILRB1/LILRB4/FCGR2B	7
GO:0044000	movement in host	13/381	185/17621	0.000200247	0.00152395	0.00105757	CTSB/VAMP8/CD4/LGALS9/CD86/CD74/CCR5/TRIM38/SLC1A5/TRIM21/P4HB/F11R/CTSL	13
GO:0010591	regulation of lamellipodium assembly	6/381	40/17621	0.000202476	0.00153209	0.00106322	ABI3/WAS/RAC2/ARPC2/CYFIP1/TWF2	6
GO:0034381	plasma lipoprotein particle clearance	6/381	40/17621	0.000202476	0.00153209	0.00106322	APOC1/MSR1/TREM2/HMOX1/SOAT1/APOE	6
GO:0140448	signaling receptor ligand precursor processing	6/381	40/17621	0.000202476	0.00153209	0.00106322	CTSZ/PLA2G7/MEP1A/CASP1/P4HB/CTSL	6
GO:1905952	regulation of lipid localization	12/381	161/17621	0.000202903	0.0015324	0.00106344	C3/APOC1/MSR1/SYK/TREM2/TSPO/IKBKE/DAB2/SPP1/PPARG/PRKCD/APOE	12
GO:0030336	negative regulation of cell migration	17/381	290/17621	0.000204257	0.0015397	0.0010685	ARHGDIB/CD300A/AIF1/TMIGD3/CD74/TGFB1/HMOX1/SLAMF8/PTPRJ/ADORA3/SP100/PPARG/STK26/APOE/RIN3/BST2/MEF2C	17
GO:0002438	acute inflammatory response to antigenic stimulus	5/381	26/17621	0.000208202	0.00156645	0.00108707	C3/BTK/FCGR1A/FCGR3A/FCGR2B	5
GO:0060337	type I interferon-mediated signaling pathway	8/381	75/17621	0.000211691	0.00158668	0.00110111	PTPN6/MYD88/RBM47/IKBKE/SP100/OAS2/IFNAR2/OAS1	8
GO:2000514	regulation of CD4-positive, alpha-beta T cell activation	8/381	75/17621	0.000211691	0.00158668	0.00110111	SASH3/NCKAP1L/LGALS9/CD86/IL12RB1/HLA-DRA/BATF/IL18	8
GO:0016052	carbohydrate catabolic process	12/381	162/17621	0.000214955	0.00160508	0.00111387	FBP1/NAGA/UCP2/GLB1/PYGL/CHIT1/HEXB/AOAH/ADPGK/MAN2B1/PGM2/PPP1CA	12
GO:0050792	regulation of viral process	12/381	162/17621	0.000214955	0.00160508	0.00111387	CD4/LGALS9/IFI16/CD74/TRIM38/OAS2/TRIM21/P4HB/BST2/OAS1/APOBEC3C/TRIM14	12
GO:0045010	actin nucleation	7/381	57/17621	0.000217974	0.00162457	0.00112739	ARPC1B/SCIN/CORO1A/GMFG/ARPC2/CYFIP1/ARPC3	7
GO:1901214	regulation of neuron death	18/381	321/17621	0.000231439	0.00172168	0.00119479	TYROBP/ITGB2/CTSZ/CORO1A/ITGAM/ARRB2/TREM2/C1QA/HMOX1/TLR6/GPNMB/GRN/APOE/BAX/FCGR2B/MEF2C/CASP8/TRPM2	18
GO:0071357	cellular response to type I interferon	8/381	76/17621	0.000232207	0.00172416	0.00119651	PTPN6/MYD88/RBM47/IKBKE/SP100/OAS2/IFNAR2/OAS1	8
GO:0002347	response to tumor cell	6/381	41/17621	0.000232911	0.00172615	0.00119789	HAVCR2/ABI3/SPI1/LAPTM5/TGFB1/MR1	6
GO:1903900	regulation of viral life cycle	11/381	140/17621	0.000234878	0.00173749	0.00120576	CD4/LGALS9/IFI16/CD74/TRIM38/OAS2/TRIM21/P4HB/BST2/OAS1/APOBEC3C	11
GO:0002864	regulation of acute inflammatory response to antigenic stimulus	4/381	15/17621	0.000243103	0.00178352	0.00123771	C3/BTK/FCGR1A/FCGR2B	4
GO:0045651	positive regulation of macrophage differentiation	4/381	15/17621	0.000243103	0.00178352	0.00123771	TGFB1/HCLS1/RIPK1/CASP8	4
GO:0150078	positive regulation of neuroinflammatory response	4/381	15/17621	0.000243103	0.00178352	0.00123771	CTSC/TREM2/PLCG2/IL18	4
GO:0002534	cytokine production involved in inflammatory response	7/381	58/17621	0.000243351	0.00178352	0.00123771	PYCARD/GPSM3/MYD88/ALOX5/TREM2/TLR6/LILRB4	7
GO:1900015	regulation of cytokine production involved in inflammatory response	7/381	58/17621	0.000243351	0.00178352	0.00123771	PYCARD/GPSM3/MYD88/ALOX5/TREM2/TLR6/LILRB4	7
GO:0002675	positive regulation of acute inflammatory response	5/381	27/17621	0.000251022	0.00182921	0.00126941	C3/ALOX5AP/BTK/FCGR1A/PIK3CG	5
GO:0002710	negative regulation of T cell mediated immunity	5/381	27/17621	0.000251022	0.00182921	0.00126941	NCKAP1L/PTPRC/LILRB1/LILRB4/FCGR2B	5
GO:0070269	pyroptosis	5/381	27/17621	0.000251022	0.00182921	0.00126941	PYCARD/TREM2/NLRC4/CASP1/CASP8	5
GO:0034109	homotypic cell-cell adhesion	9/381	97/17621	0.00025143	0.00182921	0.00126941	FERMT3/PTPN6/SYK/LYN/PIK3CG/PRKCD/F11R/CLIC1/SH2B3	9
GO:0007259	receptor signaling pathway via JAK-STAT	12/381	165/17621	0.000254836	0.00185059	0.00128425	CD300A/PTPRC/CSF1R/LYN/IL10RB/STAT5A/PARP9/HCLS1/CSF2RB/IL18/SH2B3/IFNAR2	12
GO:0050691	regulation of defense response to virus by host	6/381	42/17621	0.000266834	0.00193418	0.00134226	PYCARD/DTX3L/IL12RB1/PARP9/LILRB1/PTPN22	6
GO:0048015	phosphatidylinositol-mediated signaling	12/381	166/17621	0.000269455	0.00194962	0.00135297	PIK3AP1/PTPN6/CSF1R/PTAFR/TREM2/PIK3CG/FCGR3A/PLCG2/NCF1/HCLS1/FGR/IL18	12
GO:0070228	regulation of lymphocyte apoptotic process	7/381	59/17621	0.000271053	0.00195404	0.00135604	BTK/LGALS9/LYN/CD74/DOCK8/BAX/RIPK3	7
GO:1905517	macrophage migration	7/381	59/17621	0.000271053	0.00195404	0.00135604	C3AR1/CSF1R/TREM2/SLAMF8/B4GALT1/CMKLR1/CKLF	7
GO:0050688	regulation of defense response to virus	8/381	78/17621	0.000278135	0.00200146	0.00138895	PYCARD/DTX3L/IL12RB1/PARP9/TRIM38/LILRB1/FGL2/PTPN22	8
GO:0048771	tissue remodeling	12/381	167/17621	0.000284781	0.00204557	0.00141956	CSF1R/SYK/TGFB1/SPP1/TMEM119/PPARG/INPP5D/GPNMB/RAB3D/BAX/IL18/MEF2C	12
GO:0006816	calcium ion transport	22/381	445/17621	0.000291935	0.00209317	0.00145259	STAC3/CYBA/CD4/LILRA2/PTPN6/PTPRC/CORO1A/ARRB2/LYN/PIK3CG/TRPV2/TSPO/CCR5/CD84/PLCG2/CD33/CCR1/LILRB1/PKD2L1/BAX/TRPM2/EPB41	22
GO:0030101	natural killer cell activation	9/381	99/17621	0.000293247	0.00209878	0.00145649	HAVCR2/TYROBP/PTPRC/CORO1A/FCGR3A/FGR/IL18/PTPN22/CASP8	9
GO:0032703	negative regulation of interleukin-2 production	5/381	28/17621	0.000300215	0.00214478	0.00148841	HAVCR2/LAPTM5/PTPRC/LILRB4/VSIG4	5
GO:0032814	regulation of natural killer cell activation	6/381	43/17621	0.00030452	0.00216772	0.00150433	HAVCR2/TYROBP/FCGR3A/FGR/IL18/PTPN22	6
GO:0046006	regulation of activated T cell proliferation	6/381	43/17621	0.00030452	0.00216772	0.00150433	PYCARD/LGALS9/IL12RB1/LILRB4/IL18/RIPK3	6
GO:0051014	actin filament severing	4/381	16/17621	0.00031863	0.00226342	0.00157074	CAPG/SCIN/GMFG/FMNL1	4
GO:0043280	positive regulation of cysteine-type endopeptidase activity involved in apoptotic process	10/381	122/17621	0.000319106	0.00226342	0.00157074	PYCARD/LGALS9/LAPTM5/SYK/NLRC4/PPARG/CASP1/BAX/CTSD/CASP8	10
GO:0070227	lymphocyte apoptotic process	8/381	80/17621	0.000331232	0.00234524	0.00162752	BTK/LGALS9/LYN/CD74/DOCK8/RIPK1/BAX/RIPK3	8
GO:0031400	negative regulation of protein modification process	23/381	480/17621	0.000333342	0.00235598	0.00163497	NCKAP1L/PYCARD/CD300A/PTPN6/DTX3L/PTPRC/ARRB2/LYN/TGFB1/TSPO/PTPRJ/PPARG/PRKCD/LILRB4/SAMSN1/TRIM21/APOE/BAX/NIBAN1/PTPN22/SH2B3/NUP62/PTPRO	23
GO:0035306	positive regulation of dephosphorylation	7/381	61/17621	0.000334054	0.0023568	0.00163554	CD300A/PTPRC/TGFB1/PRKCD/CD33/MEF2C/RIPK3	7
GO:1902905	positive regulation of supramolecular fiber organization	12/381	170/17621	0.000335275	0.00236122	0.00163861	NCKAP1L/PYCARD/HCK/SCIN/GPR65/GPX1/ARPC2/CYFIP1/GRB2/VASP/COLGALT1/APOE	12
GO:0016485	protein processing	15/381	248/17621	0.00034314	0.00241232	0.00167407	PYCARD/CTSZ/CTSS/HM13/IFI16/NLRC4/CIDEB/MAFB/PLA2G7/MEP1A/CARD16/CASP1/P4HB/CASP8/CTSL	15
GO:0045646	regulation of erythrocyte differentiation	6/381	44/17621	0.000346255	0.00242562	0.0016833	NCKAP1L/SPI1/LYN/MAFB/INPP5D/B2M	6
GO:0050856	regulation of T cell receptor signaling pathway	6/381	44/17621	0.000346255	0.00242562	0.0016833	CD300A/PTPN6/LAPTM5/PTPRJ/LILRB4/PTPN22	6
GO:0045860	positive regulation of protein kinase activity	19/381	361/17621	0.00034799	0.00243347	0.00168875	CD4/CD300A/PTPRC/CD86/LCP2/FCGR1A/CSF1R/SYK/PIK3CG/TGFB1/CHI3L1/TLR6/NCF1/PRKCD/PIK3R6/IL18/TLR3/MEF2C/RIPK3	19
GO:0001773	myeloid dendritic cell activation	5/381	29/17621	0.000356381	0.00247469	0.00171736	HAVCR2/SPI1/PYCARD/DOCK2/BATF	5
GO:0032607	interferon-alpha production	5/381	29/17621	0.000356381	0.00247469	0.00171736	HAVCR2/TLR7/IRF5/TLR8/TLR3	5
GO:0032647	regulation of interferon-alpha production	5/381	29/17621	0.000356381	0.00247469	0.00171736	HAVCR2/TLR7/IRF5/TLR8/TLR3	5
GO:0090025	regulation of monocyte chemotaxis	5/381	29/17621	0.000356381	0.00247469	0.00171736	AIF1/LYN/SLAMF8/PLA2G7/CCR1	5
GO:0008630	intrinsic apoptotic signaling pathway in response to DNA damage	9/381	102/17621	0.000366639	0.00254148	0.0017637	PYCARD/IFI16/CD74/BCL2A1/HMOX1/CIDEB/IKBKE/BAX/FNIP2	9
GO:0019915	lipid storage	8/381	82/17621	0.000392315	0.00270071	0.0018742	C3/MSR1/TREM2/IKBKE/SOAT1/HEXB/PPARG/APOE	8
GO:1900407	regulation of cellular response to oxidative stress	8/381	82/17621	0.000392315	0.00270071	0.0018742	ALOX5/TREM2/TLR6/GPX1/STK26/RIPK1/P4HB/TRPM2	8
GO:0002920	regulation of humoral immune response	6/381	45/17621	0.000392335	0.00270071	0.0018742	C3/PTPN6/PTPRC/TREM2/FCGR2B/VSIG4	6
GO:0030890	positive regulation of B cell proliferation	6/381	45/17621	0.000392335	0.00270071	0.0018742	SASH3/NCKAP1L/BTK/PTPRC/CD74/MEF2C	6
GO:0051098	regulation of binding	19/381	365/17621	0.000398818	0.00274058	0.00190187	CTSZ/DTX3L/ARRB2/MFNG/IFI16/TGFB1/HMOX1/SP100/PARP9/DAB2/PPARG/PRKCD/CARD16/B2M/TRIM21/APOE/BAX/PPP1CA/EPB41	19
GO:0051051	negative regulation of transport	21/381	425/17621	0.000401867	0.00275675	0.00191309	NCKAP1L/VAMP8/SPI1/CD300A/APOC1/LGALS9/CORO1A/UCP2/CD74/CD300LF/HMOX1/KCNE3/TSPO/CD84/SP100/CYFIP1/CD33/LILRB1/APOE/FCGR2B/RIN3	21
GO:0043393	regulation of protein binding	13/381	199/17621	0.000406795	0.00278574	0.00193321	CTSZ/DTX3L/ARRB2/MFNG/DAB2/PRKCD/CARD16/B2M/TRIM21/APOE/BAX/PPP1CA/EPB41	13
GO:0031638	zymogen activation	7/381	63/17621	0.000408281	0.00279046	0.00193649	PYCARD/CTSZ/IFI16/NLRC4/CIDEB/CASP8/CTSL	7
GO:0002730	regulation of dendritic cell cytokine production	4/381	17/17621	0.000409597	0.00279046	0.00193649	PLCG2/SCIMP/TLR3/BST2	4
GO:0036005	response to macrophage colony-stimulating factor	4/381	17/17621	0.000409597	0.00279046	0.00193649	CSF1R/TREM2/SPP1/DOK1	4
GO:0070997	neuron death	19/381	366/17621	0.00041249	0.00280536	0.00194683	TYROBP/ITGB2/CTSZ/CORO1A/ITGAM/ARRB2/TREM2/C1QA/HMOX1/TLR6/GPX1/GPNMB/GRN/APOE/BAX/FCGR2B/MEF2C/CASP8/TRPM2	19
GO:0090330	regulation of platelet aggregation	5/381	30/17621	0.00042014	0.00284762	0.00197615	SYK/LYN/PRKCD/F11R/SH2B3	5
GO:0097066	response to thyroid hormone	5/381	30/17621	0.00042014	0.00284762	0.00197615	CTSB/CTSS/C2/LMO2/CTSL	5
GO:0044403	biological process involved in symbiotic interaction	17/381	310/17621	0.000443067	0.00298771	0.00207337	CTSB/VAMP8/CD4/LGALS9/MYD88/CD86/CSF1R/CD74/CCR5/GPX1/TRIM38/SLC1A5/TRIM21/APOE/P4HB/F11R/CTSL	17
GO:0050798	activated T cell proliferation	6/381	46/17621	0.00044307	0.00298771	0.00207337	PYCARD/LGALS9/IL12RB1/LILRB4/IL18/RIPK3	6
GO:0097300	programmed necrotic cell death	6/381	46/17621	0.00044307	0.00298771	0.00207337	PYGL/RIPK1/BAX/TLR3/RIPK3/CASP8	6
GO:0009620	response to fungus	7/381	64/17621	0.000450038	0.00302954	0.0021024	SPI1/BTK/MYD88/SYK/PLCG2/SCIMP/COTL1	7
GO:0033673	negative regulation of kinase activity	14/381	228/17621	0.000461501	0.00310144	0.0021523	PYCARD/CD300A/PTPN6/PTPRC/LYN/PTPRJ/PPARG/PRKCD/LILRB4/APOE/PTPN22/SH2B3/NUP62/PTPRO	14
GO:0019082	viral protein processing	5/381	31/17621	0.000492136	0.00329615	0.00228742	PARP9/ST6GAL1/EDEM2/MGAT1/MGAT4A	5
GO:0035335	peptidyl-tyrosine dephosphorylation	5/381	31/17621	0.000492136	0.00329615	0.00228742	PTPN6/PTPRJ/PTPN18/PTPN22/PTPRO	5
GO:0002673	regulation of acute inflammatory response	6/381	47/17621	0.000498778	0.00331265	0.00229887	C3/ALOX5AP/BTK/FCGR1A/PIK3CG/FCGR2B	6
GO:0002701	negative regulation of production of molecular mediator of immune response	6/381	47/17621	0.000498778	0.00331265	0.00229887	TGFB1/HMOX1/LILRB1/LILRB4/FCGR2B/BST2	6
GO:0006692	prostanoid metabolic process	6/381	47/17621	0.000498778	0.00331265	0.00229887	TBXAS1/CYP2S1/PTGS1/CD74/AKR1B1/HPGDS	6
GO:0006693	prostaglandin metabolic process	6/381	47/17621	0.000498778	0.00331265	0.00229887	TBXAS1/CYP2S1/PTGS1/CD74/AKR1B1/HPGDS	6
GO:0046633	alpha-beta T cell proliferation	6/381	47/17621	0.000498778	0.00331265	0.00229887	LGALS9/PTPRC/DOCK2/SYK/IL18/PTPN22	6
GO:0002371	dendritic cell cytokine production	4/381	18/17621	0.00051769	0.00335948	0.00233137	PLCG2/SCIMP/TLR3/BST2	4
GO:0002396	MHC protein complex assembly	4/381	18/17621	0.00051769	0.00335948	0.00233137	HLA-DMB/HLA-DMA/HLA-DRA/B2M	4
GO:0002501	peptide antigen assembly with MHC protein complex	4/381	18/17621	0.00051769	0.00335948	0.00233137	HLA-DMB/HLA-DMA/HLA-DRA/B2M	4
GO:0002923	regulation of humoral immune response mediated by circulating immunoglobulin	4/381	18/17621	0.00051769	0.00335948	0.00233137	PTPN6/PTPRC/TREM2/FCGR2B	4
GO:0010878	cholesterol storage	4/381	18/17621	0.00051769	0.00335948	0.00233137	MSR1/TREM2/SOAT1/PPARG	4
GO:0032604	granulocyte macrophage colony-stimulating factor production	4/381	18/17621	0.00051769	0.00335948	0.00233137	LILRA2/SYK/CD84/IL18	4
GO:0032645	regulation of granulocyte macrophage colony-stimulating factor production	4/381	18/17621	0.00051769	0.00335948	0.00233137	LILRA2/SYK/CD84/IL18	4
GO:0032695	negative regulation of interleukin-12 production	4/381	18/17621	0.00051769	0.00335948	0.00233137	ARRB2/CMKLR1/LILRB1/TLR8	4
GO:0033194	response to hydroperoxide	4/381	18/17621	0.00051769	0.00335948	0.00233137	AIF1/GPX1/PRKCD/TRPM2	4
GO:0043031	negative regulation of macrophage activation	4/381	18/17621	0.00051769	0.00335948	0.00233137	PTPRC/GRN/FCGR2B/VSIG4	4
GO:0044247	cellular polysaccharide catabolic process	4/381	18/17621	0.00051769	0.00335948	0.00233137	PYGL/AOAH/PGM2/PPP1CA	4
GO:0060263	regulation of respiratory burst	4/381	18/17621	0.00051769	0.00335948	0.00233137	RAC2/SLAMF8/NCF1/GRN	4
GO:0097067	cellular response to thyroid hormone stimulus	4/381	18/17621	0.00051769	0.00335948	0.00233137	CTSB/CTSS/LMO2/CTSL	4
GO:1903978	regulation of microglial cell activation	4/381	18/17621	0.00051769	0.00335948	0.00233137	CTSC/PTPRC/TREM2/GRN	4
GO:0006664	glycolipid metabolic process	9/381	107/17621	0.000522272	0.00337815	0.00234433	NAGA/ST8SIA4/GLB1/GLA/HEXB/PRKCD/GBGT1/BAX/FUCA1	9
GO:0050830	defense response to Gram-positive bacterium	9/381	107/17621	0.000522272	0.00337815	0.00234433	HAVCR2/PYCARD/MYD88/TNFSF8/MR1/LYZ/FGR/IL18/RNASE6	9
GO:0006970	response to osmotic stress	8/381	86/17621	0.000541992	0.0035	0.00242888	PYCARD/FBP1/RCSD1/TSPO/CASP1/BAX/TLR3/AKR1B1	8
GO:0051047	positive regulation of secretion	17/381	316/17621	0.000550648	0.00355012	0.00246366	VAMP8/CYBA/ITGB2/SCIN/ITGAM/SYK/PTAFR/TREM2/TGFB1/DAB2/SPP1/PPARG/CD33/PCK2/RAB3D/FGR/TRPM2	17
GO:0051897	positive regulation of protein kinase B signaling	9/381	108/17621	0.000559109	0.00358571	0.00248836	ARRB2/PIK3CG/TGFB1/CHI3L1/PTPRJ/GPX1/TNFAIP8L3/HCLS1/IL18	9
GO:1905954	positive regulation of lipid localization	9/381	108/17621	0.000559109	0.00358571	0.00248836	C3/MSR1/TREM2/IKBKE/DAB2/SPP1/PPARG/PRKCD/APOE	9
GO:0046596	regulation of viral entry into host cell	6/381	48/17621	0.000559787	0.00358571	0.00248836	CD4/LGALS9/CD74/TRIM38/TRIM21/P4HB	6
GO:2000404	regulation of T cell migration	6/381	48/17621	0.000559787	0.00358571	0.00248836	PYCARD/AIF1/CORO1A/SPN/DOCK8/RIPK3	6
GO:0051701	biological process involved in interaction with host	13/381	206/17621	0.000564814	0.00361208	0.00250666	CTSB/VAMP8/CD4/LGALS9/CD86/CD74/CCR5/TRIM38/SLC1A5/TRIM21/P4HB/F11R/CTSL	13
GO:0002313	mature B cell differentiation involved in immune response	5/381	32/17621	0.000573031	0.00365873	0.00253904	SPI1/MFNG/DOCK11/PLCG2/FCGR2B	5
GO:2001235	positive regulation of apoptotic signaling pathway	10/381	132/17621	0.000597424	0.00380834	0.00264286	CTSC/PYCARD/CTSS/PTPRC/PRKCD/RIPK1/BAX/RIPK3/PPP1CA/CTSL	10
GO:0030838	positive regulation of actin filament polymerization	6/381	49/17621	0.000626437	0.00398048	0.00276232	NCKAP1L/PYCARD/HCK/ARPC2/GRB2/VASP	6
GO:0071470	cellular response to osmotic stress	6/381	49/17621	0.000626437	0.00398048	0.00276232	PYCARD/FBP1/RCSD1/TSPO/CASP1/AKR1B1	6
GO:0034162	toll-like receptor 9 signaling pathway	4/381	19/17621	0.000644624	0.0040895	0.00283797	HAVCR2/PIK3AP1/UNC93B1/PTPN22	4
GO:0002711	positive regulation of T cell mediated immunity	7/381	68/17621	0.00065237	0.00413202	0.00286749	SASH3/PTPRC/IL12RB1/MR1/HLA-DRA/B2M/IL18	7
GO:0090022	regulation of neutrophil chemotaxis	5/381	33/17621	0.000663507	0.00418918	0.00290715	NCKAP1L/C3AR1/RAC2/CD74/MPP1	5
GO:1901658	glycosyl compound catabolic process	5/381	33/17621	0.000663507	0.00418918	0.00290715	NAGA/GLA/ADA2/FUCA1/APOBEC3C	5
GO:0032088	negative regulation of NF-kappaB transcription factor activity	8/381	89/17621	0.000682123	0.00429304	0.00297923	HAVCR2/SPI1/PYCARD/ARRB2/TMIGD3/ADORA3/CMKLR1/TRIM21	8
GO:0036473	cell death in response to oxidative stress	8/381	89/17621	0.000682123	0.00429304	0.00297923	TREM2/TLR6/GPX1/PRKCD/STK26/RIPK1/P4HB/TRPM2	8
GO:1902904	negative regulation of supramolecular fiber organization	11/381	159/17621	0.000695537	0.00437053	0.003033	CAPG/WAS/SCIN/CORO1A/GMFG/TREM2/PRKCD/TWF2/TMSB10/APOE/F11R	11
GO:0009311	oligosaccharide metabolic process	7/381	69/17621	0.00071277	0.00445771	0.00309351	FBP1/NAGA/ST8SIA4/GLA/HEXB/B4GALT1/MAN2B1	7
GO:1903201	regulation of oxidative stress-induced cell death	7/381	69/17621	0.00071277	0.00445771	0.00309351	TREM2/TLR6/GPX1/STK26/RIPK1/P4HB/TRPM2	7
GO:0051348	negative regulation of transferase activity	15/381	266/17621	0.000712784	0.00445771	0.00309351	PYCARD/CD300A/PTPN6/DTX3L/PTPRC/LYN/PTPRJ/PPARG/PRKCD/LILRB4/APOE/PTPN22/SH2B3/NUP62/PTPRO	15
GO:0019722	calcium-mediated signaling	12/381	185/17621	0.00071639	0.0044732	0.00310426	CD4/BTK/LAT2/PTPRC/SYK/TREM2/FCGR3A/CCR5/PLCG2/PTPRJ/CMKLR1/TRPM2	12
GO:0002526	acute inflammatory response	9/381	112/17621	0.000728383	0.00454094	0.00315127	C3/ALOX5AP/BTK/FCGR1A/PIK3CG/FCGR3A/SERPINA1/B4GALT1/FCGR2B	9
GO:0051100	negative regulation of binding	11/381	160/17621	0.000732753	0.00456101	0.00316519	CTSZ/ARRB2/IFI16/HMOX1/SP100/DAB2/PRKCD/CARD16/B2M/BAX/PPP1CA	11
GO:0071496	cellular response to external stimulus	17/381	325/17621	0.000753872	0.00468511	0.00325131	CD68/CYBA/AIF1/MYD88/PTPRC/UCP2/LYN/IFI16/HMOX1/TLR7/STK26/CASP1/TLR8/TLR5/F11R/TLR3/CASP8	17
GO:0032743	positive regulation of interleukin-2 production	5/381	34/17621	0.00076426	0.00473483	0.00328582	SASH3/CD4/PTPRC/CD86/PLCG2	5
GO:2000406	positive regulation of T cell migration	5/381	34/17621	0.00076426	0.00473483	0.00328582	PYCARD/AIF1/CORO1A/SPN/DOCK8	5
GO:0002294	CD4-positive, alpha-beta T cell differentiation involved in immune response	7/381	70/17621	0.000777512	0.00480941	0.00333757	LGALS9/CD86/IL12RB1/HLA-DRA/SPN/BATF/IL18	7
GO:1902882	regulation of response to oxidative stress	8/381	91/17621	0.000790774	0.00486191	0.00337401	ALOX5/TREM2/TLR6/GPX1/STK26/RIPK1/P4HB/TRPM2	8
GO:0007252	I-kappaB phosphorylation	4/381	20/17621	0.00079213	0.00486191	0.00337401	PLCG2/IKBKE/TLR7/TLR3	4
GO:0071605	monocyte chemotactic protein-1 production	4/381	20/17621	0.00079213	0.00486191	0.00337401	LGALS9/SYK/CD84/OAS1	4
GO:0071637	regulation of monocyte chemotactic protein-1 production	4/381	20/17621	0.00079213	0.00486191	0.00337401	LGALS9/SYK/CD84/OAS1	4
GO:2001185	regulation of CD8-positive, alpha-beta T cell activation	4/381	20/17621	0.00079213	0.00486191	0.00337401	NCKAP1L/LILRB1/LILRB4/PTPN22	4
GO:0051056	regulation of small GTPase mediated signal transduction	16/381	298/17621	0.000811564	0.00497349	0.00345144	ARHGDIB/FBP1/VAV1/ARHGAP30/DOCK2/PIK3CG/GPR65/ARHGAP18/SH3BP1/DEF6/GMIP/RASGRP4/DOCK8/APOE/F11R/NUP62	16
GO:0002287	alpha-beta T cell activation involved in immune response	7/381	71/17621	0.000846815	0.00515764	0.00357923	LGALS9/CD86/IL12RB1/HLA-DRA/SPN/BATF/IL18	7
GO:0002293	alpha-beta T cell differentiation involved in immune response	7/381	71/17621	0.000846815	0.00515764	0.00357923	LGALS9/CD86/IL12RB1/HLA-DRA/SPN/BATF/IL18	7
GO:0030032	lamellipodium assembly	7/381	71/17621	0.000846815	0.00515764	0.00357923	ABI3/WAS/RAC2/ARPC2/CYFIP1/TWF2/PTPRO	7
GO:0097006	regulation of plasma lipoprotein particle levels	7/381	71/17621	0.000846815	0.00515764	0.00357923	APOC1/MSR1/TREM2/HMOX1/SOAT1/PLA2G7/APOE	7
GO:1902743	regulation of lamellipodium organization	6/381	52/17621	0.00086377	0.00525283	0.00364529	ABI3/WAS/RAC2/ARPC2/CYFIP1/TWF2	6
GO:0002719	negative regulation of cytokine production involved in immune response	5/381	35/17621	0.000876006	0.00531909	0.00369127	TGFB1/HMOX1/LILRB1/LILRB4/BST2	5
GO:0045638	negative regulation of myeloid cell differentiation	8/381	93/17621	0.000912917	0.00553473	0.00384092	C1QC/LYN/MAFB/LILRB3/INPP5D/LILRB1/LILRB4/TLR3	8
GO:0048660	regulation of smooth muscle cell proliferation	10/381	140/17621	0.000943527	0.00571158	0.00396365	CYBA/AIF1/MYD88/PTAFR/TGFB1/HMOX1/PPARG/APOE/IL18/MEF2C	10
GO:0019216	regulation of lipid metabolic process	17/381	332/17621	0.000953461	0.00576292	0.00399927	C3/APOC1/LYN/TREM2/PIK3CG/CD74/TGFB1/TSPO/PLCG2/DAB2/PPARG/TNFAIP8L3/PRKCD/RUBCNL/FGR/APOE/LACTB	17
GO:0002639	positive regulation of immunoglobulin production	6/381	53/17621	0.000956568	0.00576412	0.00400011	SASH3/BTK/PTPRC/CD86/TNFSF13/TGFB1	6
GO:0048260	positive regulation of receptor-mediated endocytosis	6/381	53/17621	0.000956568	0.00576412	0.00400011	C3/ARRB2/SYK/PLCG2/DAB2/B2M	6
GO:0002902	regulation of B cell apoptotic process	4/381	21/17621	0.000961949	0.00577024	0.00400436	BTK/LYN/CD74/BAX	4
GO:0019370	leukotriene biosynthetic process	4/381	21/17621	0.000961949	0.00577024	0.00400436	ALOX5AP/ALOX5/SYK/LTA4H	4
GO:0043373	CD4-positive, alpha-beta T cell lineage commitment	4/381	21/17621	0.000961949	0.00577024	0.00400436	IL12RB1/SPN/BATF/CTSL	4
GO:0032091	negative regulation of protein binding	8/381	94/17621	0.000979416	0.00586614	0.00407091	CTSZ/ARRB2/DAB2/PRKCD/CARD16/B2M/BAX/PPP1CA	8
GO:0010721	negative regulation of cell development	15/381	275/17621	0.000999288	0.00595927	0.00413554	C1QC/LYN/TREM2/CD74/TSPO/MAFB/SPP1/LILRB3/INPP5D/B2M/LILRB1/LILRB4/FCGR2B/TLR3/FGL2	15
GO:0002474	antigen processing and presentation of peptide antigen via MHC class I	5/381	36/17621	0.000999474	0.00595927	0.00413554	IFI30/FCER1G/FCGR1A/MR1/B2M	5
GO:0010922	positive regulation of phosphatase activity	5/381	36/17621	0.000999474	0.00595927	0.00413554	CD300A/PTPRC/CD33/MEF2C/RIPK3	5
GO:0034599	cellular response to oxidative stress	15/381	276/17621	0.00103642	0.00617027	0.00428196	BTK/AIF1/ALOX5/TREM2/HMOX1/TLR6/NCF1/GPX1/PRKCD/STK26/RIPK1/P4HB/RIPK3/TRPM2/SLC25A24	15
GO:1903409	reactive oxygen species biosynthetic process	6/381	54/17621	0.00105685	0.00628245	0.00435981	CYBA/ALOX5/TLR6/PLCG2/NCF1/CYBB	6
GO:0019372	lipoxygenase pathway	3/381	10/17621	0.00107486	0.00635144	0.00440769	ALOX5AP/ALOX5/GPX1	3
GO:0034144	negative regulation of toll-like receptor 4 signaling pathway	3/381	10/17621	0.00107486	0.00635144	0.00440769	LILRA2/LYN/TREM2	3
GO:0042989	sequestering of actin monomers	3/381	10/17621	0.00107486	0.00635144	0.00440769	SCIN/TWF2/TMSB10	3
GO:0060368	regulation of Fc receptor mediated stimulatory signaling pathway	3/381	10/17621	0.00107486	0.00635144	0.00440769	PTPRC/LYN/PTPRJ	3
GO:0006470	protein dephosphorylation	14/381	249/17621	0.00109284	0.0064481	0.00447477	NCKAP1L/CD300A/PTPN6/PTPN7/PTPRC/TGFB1/DAPP1/PTPRJ/PTPN18/PRKCD/CD33/PTPN22/PPP1CA/PTPRO	14
GO:0010742	macrophage derived foam cell differentiation	5/381	37/17621	0.0011354	0.00665959	0.00462153	MSR1/TGFB1/SOAT1/PPARG/IL18	5
GO:0016486	peptide hormone processing	5/381	37/17621	0.0011354	0.00665959	0.00462153	CTSZ/PLA2G7/MEP1A/P4HB/CTSL	5
GO:0034110	regulation of homotypic cell-cell adhesion	5/381	37/17621	0.0011354	0.00665959	0.00462153	SYK/LYN/PRKCD/F11R/SH2B3	5
GO:0046466	membrane lipid catabolic process	5/381	37/17621	0.0011354	0.00665959	0.00462153	NAGA/GLA/HEXB/PRKCD/FUCA1	5
GO:0002223	stimulatory C-type lectin receptor signaling pathway	4/381	22/17621	0.00115583	0.0067395	0.00467699	TYROBP/SYK/LYN/PLCG2	4
GO:0002922	positive regulation of humoral immune response	4/381	22/17621	0.00115583	0.0067395	0.00467699	C3/PTPRC/TREM2/FCGR2B	4
GO:1990840	response to lectin	4/381	22/17621	0.00115583	0.0067395	0.00467699	TYROBP/SYK/LYN/PLCG2	4
GO:1990858	cellular response to lectin	4/381	22/17621	0.00115583	0.0067395	0.00467699	TYROBP/SYK/LYN/PLCG2	4
GO:0052372	modulation by symbiont of entry into host	6/381	55/17621	0.001165	0.00678299	0.00470717	CD4/LGALS9/CD74/TRIM38/TRIM21/P4HB	6
GO:0048659	smooth muscle cell proliferation	10/381	144/17621	0.0011701	0.00680272	0.00472086	CYBA/AIF1/MYD88/PTAFR/TGFB1/HMOX1/PPARG/APOE/IL18/MEF2C	10
GO:0097191	extrinsic apoptotic signaling pathway	13/381	223/17621	0.00117576	0.00682561	0.00473675	SPI1/PYCARD/PTPRC/TGFB1/BCL2A1/HMOX1/GPX1/SP100/RIPK1/BAX/TLR3/CASP8/PPP1CA	13
GO:0008015	blood circulation	22/381	497/17621	0.00126331	0.00732316	0.00508203	CYBA/CTSZ/TBXAS1/C3AR1/PTGS1/PTAFR/PIK3CG/TMIGD3/TGFB1/HMOX1/KCNE3/PTPRJ/ADORA3/GPX1/PPARG/KCNQ1/KCNK6/OLR1/FLI1/APOE/SLC2A5/PTPRO	22
GO:0002637	regulation of immunoglobulin production	7/381	76/17621	0.00126974	0.00734968	0.00510043	SASH3/BTK/PTPRC/CD86/TNFSF13/TGFB1/FCGR2B	7
GO:0090077	foam cell differentiation	5/381	38/17621	0.00128455	0.00740676	0.00514005	MSR1/TGFB1/SOAT1/PPARG/IL18	5
GO:1990868	response to chemokine	8/381	98/17621	0.00128521	0.00740676	0.00514005	CCRL2/LYN/TREM2/CCR5/CCR1/DOCK8/CMKLR1/SH2B3	8
GO:1990869	cellular response to chemokine	8/381	98/17621	0.00128521	0.00740676	0.00514005	CCRL2/LYN/TREM2/CCR5/CCR1/DOCK8/CMKLR1/SH2B3	8
GO:0002363	alpha-beta T cell lineage commitment	4/381	23/17621	0.00137551	0.00789276	0.00547731	IL12RB1/SPN/BATF/CTSL	4
GO:0032727	positive regulation of interferon-alpha production	4/381	23/17621	0.00137551	0.00789276	0.00547731	TLR7/IRF5/TLR8/TLR3	4
GO:0035458	cellular response to interferon-beta	4/381	23/17621	0.00137551	0.00789276	0.00547731	IFI16/MNDA/TLR3/OAS1	4
GO:0001836	release of cytochrome c from mitochondria	6/381	57/17621	0.00140654	0.00805912	0.00559277	PYCARD/ARRB2/BCL2A1/CIDEB/GPX1/BAX	6
GO:0043270	positive regulation of monoatomic ion transport	13/381	228/17621	0.00143604	0.00821632	0.00570185	STAC3/LILRA2/IFNGR2/CTSS/ARRB2/PTAFR/TREM2/TRPV2/TSPO/PLCG2/KCNQ1/CCR1/BAX	13
GO:0070266	necroptotic process	5/381	39/17621	0.00144768	0.00823771	0.0057167	PYGL/RIPK1/TLR3/RIPK3/CASP8	5
GO:0001821	histamine secretion	3/381	11/17621	0.00145432	0.00823771	0.0057167	VAMP8/BTK/LYN	3
GO:0030002	intracellular monoatomic anion homeostasis	3/381	11/17621	0.00145432	0.00823771	0.0057167	TBXAS1/KCNE3/KCNQ1	3
GO:0030644	intracellular chloride ion homeostasis	3/381	11/17621	0.00145432	0.00823771	0.0057167	TBXAS1/KCNE3/KCNQ1	3
GO:0045060	negative thymic T cell selection	3/381	11/17621	0.00145432	0.00823771	0.0057167	PTPRC/DOCK2/CD74	3
GO:2000644	regulation of receptor catabolic process	3/381	11/17621	0.00145432	0.00823771	0.0057167	DTX3L/LAPTM5/APOE	3
GO:2001198	regulation of dendritic cell differentiation	3/381	11/17621	0.00145432	0.00823771	0.0057167	LGALS9/LILRB1/FCGR2B	3
GO:0002377	immunoglobulin production	12/381	201/17621	0.00146897	0.0083088	0.00576603	SASH3/BTK/PTPRC/HLA-DMB/CD86/HLA-DMA/TNFSF13/TGFB1/HLA-DRA/B2M/BATF/FCGR2B	12
GO:0046394	carboxylic acid biosynthetic process	16/381	316/17621	0.00149678	0.00845402	0.00586681	ALOX5AP/PYCARD/APOC1/TBXAS1/ALOX5/PTGS1/SYK/MTHFD1L/CD74/NLRC4/CASP1/LTA4H/SEPHS2/SHMT2/HPGDS/AKR1A1	16
GO:0031623	receptor internalization	9/381	124/17621	0.00150092	0.00846533	0.00587466	ITGB2/FCER1G/ARRB2/SYK/PLCG2/GRB2/LILRB1/LILRB4/RIN3	9
GO:1903532	positive regulation of secretion by cell	15/381	288/17621	0.00158086	0.00890354	0.00617876	VAMP8/ITGB2/ITGAM/SYK/PTAFR/TREM2/TGFB1/DAB2/SPP1/PPARG/CD33/PCK2/RAB3D/FGR/TRPM2	15
GO:0043369	CD4-positive or CD8-positive, alpha-beta T cell lineage commitment	4/381	24/17621	0.00162273	0.00911653	0.00632657	IL12RB1/SPN/BATF/CTSL	4
GO:0001916	positive regulation of T cell mediated cytotoxicity	5/381	40/17621	0.00162557	0.00911653	0.00632657	PTPRC/IL12RB1/MR1/HLA-DRA/B2M	5
GO:1990000	amyloid fibril formation	5/381	40/17621	0.00162557	0.00911653	0.00632657	TREM2/B2M/RIPK1/APOE/RIPK3	5
GO:0016053	organic acid biosynthetic process	16/381	319/17621	0.00164857	0.00923245	0.00640701	ALOX5AP/PYCARD/APOC1/TBXAS1/ALOX5/PTGS1/SYK/MTHFD1L/CD74/NLRC4/CASP1/LTA4H/SEPHS2/SHMT2/HPGDS/AKR1A1	16
GO:0010876	lipid localization	21/381	476/17621	0.00168491	0.00942264	0.006539	C3/SLCO2B1/APOC1/MSR1/SYK/TREM2/SLC43A3/APOBR/TSPO/IKBKE/SOAT1/HEXB/DAB2/SPP1/PPARG/TNFAIP8L3/KCNQ1/PRKCD/ZDHHC5/APOE/ESYT1	21
GO:0045921	positive regulation of exocytosis	7/381	80/17621	0.00171435	0.0095738	0.0066439	VAMP8/ITGB2/ITGAM/SYK/PTAFR/RAB3D/FGR	7
GO:0051209	release of sequestered calcium ion into cytosol	9/381	127/17621	0.00177194	0.0098815	0.00685743	CYBA/PTPN6/PTPRC/CORO1A/LYN/CCR5/PLCG2/BAX/TRPM2	9
GO:0032620	interleukin-17 production	5/381	41/17621	0.001819	0.010045	0.00697091	NCKAP1L/BTK/MYD88/TGFB1/IL18	5
GO:0032660	regulation of interleukin-17 production	5/381	41/17621	0.001819	0.010045	0.00697091	NCKAP1L/BTK/MYD88/TGFB1/IL18	5
GO:0032689	negative regulation of type II interferon production	5/381	41/17621	0.001819	0.010045	0.00697091	HAVCR2/LGALS9/LAPTM5/LILRB1/LILRB4	5
GO:0045622	regulation of T-helper cell differentiation	5/381	41/17621	0.001819	0.010045	0.00697091	CD86/IL12RB1/HLA-DRA/BATF/IL18	5
GO:0048246	macrophage chemotaxis	5/381	41/17621	0.001819	0.010045	0.00697091	C3AR1/CSF1R/SLAMF8/CMKLR1/CKLF	5
GO:0098751	bone cell development	5/381	41/17621	0.001819	0.010045	0.00697091	TYROBP/PTPN6/LILRB1/FLI1/SH2B3	5
GO:2000403	positive regulation of lymphocyte migration	5/381	41/17621	0.001819	0.010045	0.00697091	PYCARD/AIF1/CORO1A/SPN/DOCK8	5
GO:0014068	positive regulation of phosphatidylinositol 3-kinase signaling	7/381	81/17621	0.0018424	0.0101601	0.00705076	PIK3AP1/PTPN6/TREM2/NCF1/HCLS1/FGR/IL18	7
GO:0051283	negative regulation of sequestering of calcium ion	9/381	128/17621	0.00187051	0.0103008	0.00714843	CYBA/PTPN6/PTPRC/CORO1A/LYN/CCR5/PLCG2/BAX/TRPM2	9
GO:0090023	positive regulation of neutrophil chemotaxis	4/381	25/17621	0.00189922	0.0103642	0.0071924	NCKAP1L/C3AR1/RAC2/CD74	4
GO:0032817	regulation of natural killer cell proliferation	3/381	12/17621	0.00190816	0.0103642	0.0071924	FCGR3A/IL18/PTPN22	3
GO:0034145	positive regulation of toll-like receptor 4 signaling pathway	3/381	12/17621	0.00190816	0.0103642	0.0071924	CD14/PTPN22/NINJ1	3
GO:0043380	regulation of memory T cell differentiation	3/381	12/17621	0.00190816	0.0103642	0.0071924	IL12RB1/HLA-DRA/FGL2	3
GO:0043383	negative T cell selection	3/381	12/17621	0.00190816	0.0103642	0.0071924	PTPRC/DOCK2/CD74	3
GO:0072683	T cell extravasation	3/381	12/17621	0.00190816	0.0103642	0.0071924	ITGAL/F11R/RIPK3	3
GO:0097048	dendritic cell apoptotic process	3/381	12/17621	0.00190816	0.0103642	0.0071924	LGALS9/LYN/LILRB1	3
GO:1903265	positive regulation of tumor necrosis factor-mediated signaling pathway	3/381	12/17621	0.00190816	0.0103642	0.0071924	LAPTM5/CASP1/RIPK1	3
GO:2000508	regulation of dendritic cell chemotaxis	3/381	12/17621	0.00190816	0.0103642	0.0071924	SPI1/LGALS9/SLAMF8	3
GO:2000668	regulation of dendritic cell apoptotic process	3/381	12/17621	0.00190816	0.0103642	0.0071924	LGALS9/LYN/LILRB1	3
GO:0070304	positive regulation of stress-activated protein kinase signaling cascade	9/381	129/17621	0.00197342	0.010704	0.00742822	SPI1/PYCARD/MYD88/LYN/NCF1/SCIMP/RIPK1/FCGR2B/TLR3	9
GO:0043903	regulation of biological process involved in symbiotic interaction	6/381	61/17621	0.00200227	0.0108456	0.00752651	CD4/LGALS9/CD74/TRIM38/TRIM21/P4HB	6
GO:0045124	regulation of bone resorption	5/381	42/17621	0.00202875	0.0109591	0.00760526	CSF1R/SYK/SPP1/TMEM119/INPP5D	5
GO:1905521	regulation of macrophage migration	5/381	42/17621	0.00202875	0.0109591	0.00760526	C3AR1/CSF1R/TREM2/SLAMF8/CMKLR1	5
GO:0051282	regulation of sequestering of calcium ion	9/381	130/17621	0.0020808	0.011225	0.00778978	CYBA/PTPN6/PTPRC/CORO1A/LYN/CCR5/PLCG2/BAX/TRPM2	9
GO:0006687	glycosphingolipid metabolic process	6/381	62/17621	0.00217719	0.011729	0.00813955	ST8SIA4/GLB1/GLA/HEXB/PRKCD/BAX	6
GO:0046629	gamma-delta T cell activation	4/381	26/17621	0.00220668	0.0118557	0.00822743	NCKAP1L/PTPRC/SYK/LILRB1	4
GO:1905523	positive regulation of macrophage migration	4/381	26/17621	0.00220668	0.0118557	0.00822743	C3AR1/CSF1R/TREM2/CMKLR1	4
GO:0051494	negative regulation of cytoskeleton organization	10/381	157/17621	0.00223087	0.0119694	0.00830639	CAPG/WAS/SCIN/CORO1A/GMFG/PRKCD/TWF2/TMSB10/F11R/NUBP1	10
GO:0032147	activation of protein kinase activity	8/381	107/17621	0.00225192	0.0120661	0.00837344	CD300A/CD86/CHI3L1/TLR6/PRKCD/IL18/TLR3/RIPK3	8
GO:0048661	positive regulation of smooth muscle cell proliferation	7/381	84/17621	0.00227141	0.012154	0.00843451	CYBA/AIF1/MYD88/PTAFR/TGFB1/HMOX1/IL18	7
GO:0002244	hematopoietic progenitor cell differentiation	9/381	132/17621	0.00230952	0.0123413	0.00856447	ARL11/SPI1/PTPN6/PTPRC/LYN/TGFB1/RBM47/BATF/SH2B3	9
GO:0051896	regulation of protein kinase B signaling	10/381	158/17621	0.00233702	0.0124714	0.00865477	ARRB2/PIK3CG/TGFB1/CHI3L1/PTPRJ/GPX1/TNFAIP8L3/HCLS1/IL18/SH2B3	10
GO:0031098	stress-activated protein kinase signaling cascade	13/381	241/17621	0.00234419	0.0124929	0.00866964	SPI1/PYCARD/LGALS9/MYD88/LYN/TREM2/NCF1/SCIMP/TLR7/RIPK1/FCGR2B/TLR3/PTPN22	13
GO:0032507	maintenance of protein location in cell	6/381	63/17621	0.00236339	0.0125783	0.00872894	CD4/SCIN/TSPO/SP100/TWF2/TMSB10	6
GO:0002357	defense response to tumor cell	3/381	13/17621	0.00244107	0.0128367	0.00890823	ABI3/SPI1/LAPTM5	3
GO:0002430	complement receptor mediated signaling pathway	3/381	13/17621	0.00244107	0.0128367	0.00890823	C3AR1/FPR3/CMKLR1	3
GO:0002863	positive regulation of inflammatory response to antigenic stimulus	3/381	13/17621	0.00244107	0.0128367	0.00890823	C3/BTK/FCGR1A	3
GO:0032494	response to peptidoglycan	3/381	13/17621	0.00244107	0.0128367	0.00890823	MYD88/TREM2/IRF5	3
GO:0036006	cellular response to macrophage colony-stimulating factor stimulus	3/381	13/17621	0.00244107	0.0128367	0.00890823	CSF1R/TREM2/DOK1	3
GO:0042492	gamma-delta T cell differentiation	3/381	13/17621	0.00244107	0.0128367	0.00890823	NCKAP1L/PTPRC/SYK	3
GO:0043379	memory T cell differentiation	3/381	13/17621	0.00244107	0.0128367	0.00890823	IL12RB1/HLA-DRA/FGL2	3
GO:0060670	branching involved in labyrinthine layer morphogenesis	3/381	13/17621	0.00244107	0.0128367	0.00890823	ST14/GRB2/SPINT1	3
GO:0071888	macrophage apoptotic process	3/381	13/17621	0.00244107	0.0128367	0.00890823	ST6GAL1/MEF2C/CTSL	3
GO:0034765	regulation of monoatomic ion transmembrane transport	20/381	459/17621	0.00248481	0.0130494	0.00905584	STAC3/CYBA/PTPN6/IFNGR2/CTSS/CORO1A/LYN/PTAFR/TREM2/PIK3CG/KCNE3/PLCG2/CYBB/KCNK13/KCNQ1/KCNK6/FXYD5/RIPK1/BAX/CLIC1	20
GO:0043029	T cell homeostasis	5/381	44/17621	0.00250041	0.0130966	0.00908861	NCKAP1L/LGALS9/CORO1A/BAX/RIPK3	5
GO:0046640	regulation of alpha-beta T cell proliferation	5/381	44/17621	0.00250041	0.0130966	0.00908861	LGALS9/PTPRC/SYK/IL18/PTPN22	5
GO:0048259	regulation of receptor-mediated endocytosis	8/381	109/17621	0.00252908	0.0132173	0.00917237	C3/APOC1/ARRB2/SYK/PLCG2/DAB2/B2M/RIN3	8
GO:0001783	B cell apoptotic process	4/381	27/17621	0.00254679	0.0132173	0.00917237	BTK/LYN/CD74/BAX	4
GO:0006972	hyperosmotic response	4/381	27/17621	0.00254679	0.0132173	0.00917237	FBP1/RCSD1/TLR3/AKR1B1	4
GO:0032740	positive regulation of interleukin-17 production	4/381	27/17621	0.00254679	0.0132173	0.00917237	BTK/MYD88/TGFB1/IL18	4
GO:0035929	steroid hormone secretion	4/381	27/17621	0.00254679	0.0132173	0.00917237	TSPO/DAB2/SPP1/KCNQ1	4
GO:0043032	positive regulation of macrophage activation	4/381	27/17621	0.00254679	0.0132173	0.00917237	HAVCR2/CTSC/TREM2/TLR6	4
GO:2000108	positive regulation of leukocyte apoptotic process	4/381	27/17621	0.00254679	0.0132173	0.00917237	LGALS9/LYN/BAX/MEF2C	4
GO:0032368	regulation of lipid transport	9/381	134/17621	0.0025578	0.0132235	0.00917668	APOC1/SYK/TREM2/TSPO/DAB2/SPP1/PPARG/PRKCD/APOE	9
GO:0051208	sequestering of calcium ion	9/381	134/17621	0.0025578	0.0132235	0.00917668	CYBA/PTPN6/PTPRC/CORO1A/LYN/CCR5/PLCG2/BAX/TRPM2	9
GO:0045453	bone resorption	6/381	64/17621	0.00256132	0.0132235	0.00917668	CSF1R/SYK/SPP1/TMEM119/INPP5D/RAB3D	6
GO:0048524	positive regulation of viral process	6/381	64/17621	0.00256132	0.0132235	0.00917668	CD4/LGALS9/CD74/TRIM38/TRIM21/P4HB	6
GO:0009612	response to mechanical stimulus	12/381	215/17621	0.00257757	0.0132901	0.00922287	CYBA/MYD88/CHI3L1/TLR7/KCNQ1/CASP1/PKD2L1/TLR8/TLR5/F11R/TLR3/CASP8	12
GO:0033077	T cell differentiation in thymus	7/381	86/17621	0.00259763	0.0133761	0.00928257	PTPRC/DOCK2/CD74/MR1/MAFB/B2M/RIPK3	7
GO:0097305	response to alcohol	13/381	244/17621	0.00260978	0.0134213	0.00931391	CYBA/FBP1/TBXAS1/MYD88/RGS19/GLB1/CD14/TGFB1/TSPO/CCR5/CYBB/ST6GAL1/CASP8	13
GO:0033559	unsaturated fatty acid metabolic process	8/381	110/17621	0.0026773	0.0137507	0.0095425	TBXAS1/CYP2S1/ALOX5/PTGS1/CD74/GPX1/AKR1B1/HPGDS	8
GO:2001233	regulation of apoptotic signaling pathway	17/381	366/17621	0.00268338	0.013764	0.00955177	CTSC/PYCARD/CTSS/PTPRC/ARRB2/TREM2/CD74/HMOX1/GPX1/SP100/PRKCD/RIPK1/BAX/P4HB/RIPK3/PPP1CA/CTSL	17
GO:0031295	T cell costimulation	5/381	45/17621	0.00276392	0.0141588	0.00982577	VAV1/PTPN6/CD86/LYN/LILRB4	5
GO:0051495	positive regulation of cytoskeleton organization	11/381	189/17621	0.00278359	0.0142412	0.00988293	NCKAP1L/PYCARD/HCK/SCIN/GPR65/ARPC2/CYFIP1/GRB2/HCLS1/VASP/NUP62	11
GO:0051260	protein homooligomerization	11/381	190/17621	0.00289903	0.0148127	0.0102795	ALOX5AP/PYCARD/NLRC4/SLC1A5/KCTD12/B2M/VASP/PKD2L1/NINJ1/SHMT2/TRPM2	11
GO:0006027	glycosaminoglycan catabolic process	4/381	28/17621	0.00292122	0.0148495	0.0103051	GLB1/TGFB1/HEXB/FUCA1	4
GO:0010758	regulation of macrophage chemotaxis	4/381	28/17621	0.00292122	0.0148495	0.0103051	C3AR1/CSF1R/SLAMF8/CMKLR1	4
GO:0032801	receptor catabolic process	4/381	28/17621	0.00292122	0.0148495	0.0103051	DTX3L/LAPTM5/TGFB1/APOE	4
GO:0071624	positive regulation of granulocyte chemotaxis	4/381	28/17621	0.00292122	0.0148495	0.0103051	NCKAP1L/C3AR1/RAC2/CD74	4
GO:0048525	negative regulation of viral process	7/381	88/17621	0.0029587	0.0150208	0.0104239	IFI16/OAS2/TRIM21/BST2/OAS1/APOBEC3C/TRIM14	7
GO:0034314	Arp2/3 complex-mediated actin nucleation	5/381	46/17621	0.00304695	0.0153643	0.0106623	ARPC1B/GMFG/ARPC2/CYFIP1/ARPC3	5
GO:0035307	positive regulation of protein dephosphorylation	5/381	46/17621	0.00304695	0.0153643	0.0106623	CD300A/PTPRC/TGFB1/PRKCD/CD33	5
GO:0043124	negative regulation of I-kappaB kinase/NF-kappaB signaling	5/381	46/17621	0.00304695	0.0153643	0.0106623	PYCARD/TREM2/LILRB4/RIPK1/CASP8	5
GO:0045059	positive thymic T cell selection	3/381	14/17621	0.00305736	0.0153643	0.0106623	PTPRC/DOCK2/CD74	3
GO:0046479	glycosphingolipid catabolic process	3/381	14/17621	0.00305736	0.0153643	0.0106623	GLA/HEXB/PRKCD	3
GO:0051608	histamine transport	3/381	14/17621	0.00305736	0.0153643	0.0106623	VAMP8/BTK/LYN	3
GO:0090715	immunological memory formation process	3/381	14/17621	0.00305736	0.0153643	0.0106623	IL12RB1/HLA-DRA/FGL2	3
GO:1905209	positive regulation of cardiocyte differentiation	3/381	14/17621	0.00305736	0.0153643	0.0106623	ARRB2/TGFB1/MEF2C	3
GO:0043542	endothelial cell migration	12/381	220/17621	0.00310934	0.0156058	0.0108299	PIK3CG/TGFB1/STAT5A/HMOX1/SH3BP1/GPX1/SP100/PPARG/GRN/APOE/LPXN/MEF2C	12
GO:0014065	phosphatidylinositol 3-kinase signaling	9/381	138/17621	0.00311765	0.0156277	0.0108451	PIK3AP1/PTPN6/TREM2/PIK3CG/FCGR3A/NCF1/HCLS1/FGR/IL18	9
GO:0015850	organic hydroxy compound transport	14/381	279/17621	0.0031366	0.0157028	0.0108972	SLCO2B1/APOC1/MSR1/SYK/TREM2/TSPO/ADORA3/SOAT1/DAB2/SPP1/PPARG/KCNQ1/LILRB1/APOE	14
GO:0070302	regulation of stress-activated protein kinase signaling cascade	11/381	192/17621	0.00314148	0.0157074	0.0109004	SPI1/PYCARD/MYD88/LYN/TREM2/NCF1/SCIMP/RIPK1/FCGR2B/TLR3/PTPN22	11
GO:0097581	lamellipodium organization	7/381	89/17621	0.00315304	0.0157453	0.0109267	ABI3/WAS/RAC2/ARPC2/CYFIP1/TWF2/PTPRO	7
GO:0000302	response to reactive oxygen species	11/381	193/17621	0.00326867	0.0163022	0.0113132	BTK/UCP2/HMOX1/NCF1/GPX1/PRKCD/STK26/RIPK1/APOE/RIPK3/TRPM2	11
GO:0001516	prostaglandin biosynthetic process	4/381	29/17621	0.00333159	0.0165536	0.0114876	TBXAS1/PTGS1/CD74/HPGDS	4
GO:0010592	positive regulation of lamellipodium assembly	4/381	29/17621	0.00333159	0.0165536	0.0114876	RAC2/ARPC2/CYFIP1/TWF2	4
GO:0046457	prostanoid biosynthetic process	4/381	29/17621	0.00333159	0.0165536	0.0114876	TBXAS1/PTGS1/CD74/HPGDS	4
GO:0044242	cellular lipid catabolic process	12/381	222/17621	0.00334549	0.0165635	0.0114945	NAGA/APOC1/PIK3CG/PLCG2/GLA/HEXB/PLA2G7/AOAH/PRKCD/PCK2/PLBD1/FUCA1	12
GO:0031294	lymphocyte costimulation	5/381	47/17621	0.0033503	0.0165635	0.0114945	VAV1/PTPN6/CD86/LYN/LILRB4	5
GO:0043277	apoptotic cell clearance	5/381	47/17621	0.0033503	0.0165635	0.0114945	C3/TYROBP/TREM2/C2/CD300LF	5
GO:0090199	regulation of release of cytochrome c from mitochondria	5/381	47/17621	0.0033503	0.0165635	0.0114945	PYCARD/ARRB2/CIDEB/GPX1/BAX	5
GO:0070098	chemokine-mediated signaling pathway	7/381	90/17621	0.00335699	0.0165759	0.0115031	CCRL2/LYN/TREM2/CCR5/CCR1/CMKLR1/SH2B3	7
GO:0071322	cellular response to carbohydrate stimulus	9/381	140/17621	0.00343162	0.0169233	0.0117442	CYBA/FBP1/UCP2/SLC29A1/TREM2/NCF1/GPX1/PCK2/SLC2A5	9
GO:0002548	monocyte chemotaxis	6/381	68/17621	0.00347955	0.0170959	0.011864	AIF1/LYN/SLAMF8/PLA2G7/CCR1/PTPRO	6
GO:0042093	T-helper cell differentiation	6/381	68/17621	0.00347955	0.0170959	0.011864	CD86/IL12RB1/HLA-DRA/SPN/BATF/IL18	6
GO:2000401	regulation of lymphocyte migration	6/381	68/17621	0.00347955	0.0170959	0.011864	PYCARD/AIF1/CORO1A/SPN/DOCK8/RIPK3	6
GO:0005996	monosaccharide metabolic process	13/381	254/17621	0.0036787	0.018052	0.0125275	FBP1/GLB1/HEXB/KCNQ1/B4GALT1/PCK2/ADPGK/MAN2B1/PGM2/AKR1B1/OAS1/FUCA1/AKR1A1	13
GO:0001768	establishment of T cell polarity	3/381	15/17621	0.00376092	0.0181412	0.0125894	DOCK2/DOCK8/FLOT2	3
GO:0001771	immunological synapse formation	3/381	15/17621	0.00376092	0.0181412	0.0125894	HAVCR2/DOCK2/DOCK8	3
GO:0001787	natural killer cell proliferation	3/381	15/17621	0.00376092	0.0181412	0.0125894	FCGR3A/IL18/PTPN22	3
GO:0030852	regulation of granulocyte differentiation	3/381	15/17621	0.00376092	0.0181412	0.0125894	C1QC/INPP5D/HCLS1	3
GO:0032725	positive regulation of granulocyte macrophage colony-stimulating factor production	3/381	15/17621	0.00376092	0.0181412	0.0125894	LILRA2/SYK/IL18	3
GO:0033008	positive regulation of mast cell activation involved in immune response	3/381	15/17621	0.00376092	0.0181412	0.0125894	VAMP8/SYK/FGR	3
GO:0043306	positive regulation of mast cell degranulation	3/381	15/17621	0.00376092	0.0181412	0.0125894	VAMP8/SYK/FGR	3
GO:0043374	CD8-positive, alpha-beta T cell differentiation	3/381	15/17621	0.00376092	0.0181412	0.0125894	NCKAP1L/TNFSF8/LILRB4	3
GO:0046348	amino sugar catabolic process	3/381	15/17621	0.00376092	0.0181412	0.0125894	CHI3L1/CHIT1/MGAT1	3
GO:0071474	cellular hyperosmotic response	3/381	15/17621	0.00376092	0.0181412	0.0125894	FBP1/RCSD1/AKR1B1	3
GO:0098760	response to interleukin-7	3/381	15/17621	0.00376092	0.0181412	0.0125894	BTK/LSP1/P4HB	3
GO:0098761	cellular response to interleukin-7	3/381	15/17621	0.00376092	0.0181412	0.0125894	BTK/LSP1/P4HB	3
GO:0150079	negative regulation of neuroinflammatory response	3/381	15/17621	0.00376092	0.0181412	0.0125894	PTPRC/TREM2/GRN	3
GO:1900426	positive regulation of defense response to bacterium	3/381	15/17621	0.00376092	0.0181412	0.0125894	HAVCR2/CYBA/GRN	3
GO:0002360	T cell lineage commitment	4/381	30/17621	0.00377951	0.0181866	0.0126209	IL12RB1/SPN/BATF/CTSL	4
GO:0002507	tolerance induction	4/381	30/17621	0.00377951	0.0181866	0.0126209	HAVCR2/LGALS9/LYN/LILRB4	4
GO:0010594	regulation of endothelial cell migration	10/381	170/17621	0.00395645	0.0190149	0.0131957	PIK3CG/TGFB1/STAT5A/HMOX1/SH3BP1/SP100/PPARG/GRN/APOE/MEF2C	10
GO:0071248	cellular response to metal ion	11/381	198/17621	0.00396805	0.0190476	0.0132184	ALOX5AP/FBP1/HMOX1/TSPO/PLCG2/NCF1/CYBB/B2M/MEF2C/TRPM2/SLC25A24	11
GO:0010883	regulation of lipid storage	5/381	49/17621	0.00402119	0.0192493	0.0133583	C3/MSR1/TREM2/IKBKE/PPARG	5
GO:0046850	regulation of bone remodeling	5/381	49/17621	0.00402119	0.0192493	0.0133583	CSF1R/SYK/SPP1/TMEM119/INPP5D	5
GO:0043535	regulation of blood vessel endothelial cell migration	7/381	93/17621	0.00402948	0.0192493	0.0133583	TGFB1/STAT5A/HMOX1/SH3BP1/PPARG/APOE/MEF2C	7
GO:0050886	endocrine process	7/381	93/17621	0.00402948	0.0192493	0.0133583	CYBA/CTSZ/TSPO/DAB2/SPP1/PPARG/KCNQ1	7
GO:0006979	response to oxidative stress	18/381	416/17621	0.00430785	0.0205543	0.014264	BTK/AIF1/ALOX5/PTGS1/UCP2/TREM2/HMOX1/TLR6/NCF1/GPX1/PRKCD/STK26/RIPK1/APOE/P4HB/RIPK3/TRPM2/SLC25A24	18
GO:0001960	negative regulation of cytokine-mediated signaling pathway	6/381	71/17621	0.00431408	0.0205593	0.0142675	PTPRC/TREM2/PPARG/CARD16/SH2B3/OAS1	6
GO:0043433	negative regulation of DNA-binding transcription factor activity	10/381	173/17621	0.00447505	0.0213008	0.0147821	HAVCR2/SPI1/PYCARD/ARRB2/TMIGD3/HMOX1/ADORA3/SP100/CMKLR1/TRIM21	10
GO:0001767	establishment of lymphocyte polarity	3/381	16/17621	0.0045553	0.0214765	0.014904	DOCK2/DOCK8/FLOT2	3
GO:0005980	glycogen catabolic process	3/381	16/17621	0.0045553	0.0214765	0.014904	PYGL/PGM2/PPP1CA	3
GO:0006957	complement activation, alternative pathway	3/381	16/17621	0.0045553	0.0214765	0.014904	C3/CFD/VSIG4	3
GO:0010885	regulation of cholesterol storage	3/381	16/17621	0.0045553	0.0214765	0.014904	MSR1/TREM2/PPARG	3
GO:0010940	positive regulation of necrotic cell death	3/381	16/17621	0.0045553	0.0214765	0.014904	TSPO/RIPK1/RIPK3	3
GO:0016045	detection of bacterium	3/381	16/17621	0.0045553	0.0214765	0.014904	NLRC4/TLR6/TLR1	3
GO:0072567	chemokine (C-X-C motif) ligand 2 production	3/381	16/17621	0.0045553	0.0214765	0.014904	MYD88/CD74/OAS1	3
GO:2000341	regulation of chemokine (C-X-C motif) ligand 2 production	3/381	16/17621	0.0045553	0.0214765	0.014904	MYD88/CD74/OAS1	3
GO:0043534	blood vessel endothelial cell migration	8/381	120/17621	0.00456251	0.021485	0.0149099	TGFB1/STAT5A/HMOX1/SH3BP1/GPX1/PPARG/APOE/MEF2C	8
GO:0097193	intrinsic apoptotic signaling pathway	14/381	292/17621	0.00469033	0.0220607	0.0153094	PYCARD/TREM2/IFI16/CD74/BCL2A1/HMOX1/CIDEB/GPX1/IKBKE/PRKCD/BAX/P4HB/RIPK3/FNIP2	14
GO:0006516	glycoprotein catabolic process	4/381	32/17621	0.00479417	0.0224938	0.0156099	BTK/GLB1/EDEM2/CTSL	4
GO:0043552	positive regulation of phosphatidylinositol 3-kinase activity	4/381	32/17621	0.00479417	0.0224938	0.0156099	LYN/TGFB1/TNFAIP8L3/FGR	4
GO:0006641	triglyceride metabolic process	7/381	96/17621	0.00479943	0.0224938	0.0156099	C3/APOC1/PIK3CG/APOBR/GPX1/PCK2/APOE	7
GO:0051403	stress-activated MAPK cascade	12/381	233/17621	0.00491664	0.0230159	0.0159723	SPI1/PYCARD/LGALS9/MYD88/TREM2/NCF1/SCIMP/TLR7/RIPK1/FCGR2B/TLR3/PTPN22	12
GO:0045123	cellular extravasation	6/381	73/17621	0.00494696	0.0231306	0.0160518	PTAFR/PIK3CG/SPN/ITGAL/F11R/RIPK3	6
GO:0002921	negative regulation of humoral immune response	3/381	17/17621	0.00544366	0.0252742	0.0175394	PTPN6/FCGR2B/VSIG4	3
GO:0009251	glucan catabolic process	3/381	17/17621	0.00544366	0.0252742	0.0175394	PYGL/PGM2/PPP1CA	3
GO:0070206	protein trimerization	3/381	17/17621	0.00544366	0.0252742	0.0175394	ALOX5AP/CD74/SLC1A5	3
GO:0090713	immunological memory process	3/381	17/17621	0.00544366	0.0252742	0.0175394	IL12RB1/HLA-DRA/FGL2	3
GO:1903428	positive regulation of reactive oxygen species biosynthetic process	3/381	17/17621	0.00544366	0.0252742	0.0175394	CYBA/TLR6/PLCG2	3
GO:2000725	regulation of cardiac muscle cell differentiation	3/381	17/17621	0.00544366	0.0252742	0.0175394	ARRB2/TGFB1/MEF2C	3
GO:0038066	p38MAPK cascade	5/381	53/17621	0.00564189	0.0260586	0.0180838	SPI1/LGALS9/TREM2/NCF1/PTPN22	5
GO:0048662	negative regulation of smooth muscle cell proliferation	5/381	53/17621	0.00564189	0.0260586	0.0180838	AIF1/HMOX1/PPARG/APOE/MEF2C	5
GO:0006919	activation of cysteine-type endopeptidase activity involved in apoptotic process	6/381	75/17621	0.00564549	0.0260586	0.0180838	PYCARD/LAPTM5/NLRC4/PPARG/BAX/CASP8	6
GO:0042509	regulation of tyrosine phosphorylation of STAT protein	6/381	75/17621	0.00564549	0.0260586	0.0180838	CSF1R/LYN/PARP9/HCLS1/IL18/SH2B3	6
GO:0060761	negative regulation of response to cytokine stimulus	6/381	75/17621	0.00564549	0.0260586	0.0180838	PTPRC/TREM2/PPARG/CARD16/SH2B3/OAS1	6
GO:0051604	protein maturation	15/381	330/17621	0.00567486	0.0261353	0.018137	PYCARD/CTSZ/CTSS/HM13/IFI16/NLRC4/CIDEB/MAFB/PLA2G7/MEP1A/CARD16/CASP1/P4HB/CASP8/CTSL	15
GO:0019080	viral gene expression	7/381	99/17621	0.00567528	0.0261353	0.018137	PARP9/ST6GAL1/EDEM2/MGAT1/TRIM21/MGAT4A/TRIM14	7
GO:0006869	lipid transport	18/381	428/17621	0.005752	0.0264579	0.0183609	SLCO2B1/APOC1/MSR1/SYK/TREM2/SLC43A3/APOBR/TSPO/SOAT1/DAB2/SPP1/PPARG/TNFAIP8L3/KCNQ1/PRKCD/ZDHHC5/APOE/ESYT1	18
GO:0035303	regulation of dephosphorylation	8/381	125/17621	0.00582284	0.0267527	0.0185655	NCKAP1L/CD300A/PTPRC/TGFB1/PRKCD/CD33/MEF2C/RIPK3	8
GO:1903829	positive regulation of protein localization	19/381	463/17621	0.00596886	0.0273352	0.0189697	STAC3/TYROBP/ITGB2/DTX3L/ITGAM/RAC2/TREM2/TGFB1/PARP9/PPARG/PRKCD/CD33/EDEM2/ZDHHC5/HCLS1/PCK2/NUP62/TRPM2/EPB41	19
GO:0006691	leukotriene metabolic process	4/381	34/17621	0.0059772	0.0273352	0.0189697	ALOX5AP/ALOX5/SYK/LTA4H	4
GO:0009119	ribonucleoside metabolic process	4/381	34/17621	0.0059772	0.0273352	0.0189697	ADA2/PGM2/ACP3/APOBEC3C	4
GO:1902624	positive regulation of neutrophil migration	4/381	34/17621	0.0059772	0.0273352	0.0189697	NCKAP1L/C3AR1/RAC2/CD74	4
GO:0071331	cellular response to hexose stimulus	8/381	126/17621	0.00610388	0.0278771	0.0193458	CYBA/UCP2/SLC29A1/TREM2/NCF1/GPX1/PCK2/SLC2A5	8
GO:0009395	phospholipid catabolic process	5/381	54/17621	0.00610975	0.0278771	0.0193458	APOC1/PLCG2/PLA2G7/PRKCD/PLBD1	5
GO:0009266	response to temperature stimulus	10/381	181/17621	0.00612232	0.0279023	0.0193633	FBP1/UCP2/ARRB2/LYN/TRPV2/CD14/HMOX1/TFEC/CASP8/TRPM2	10
GO:0007265	Ras protein signal transduction	15/381	333/17621	0.00615282	0.0280091	0.0194374	ARHGDIB/FBP1/AIF1/WAS/DOK3/PIK3CG/GPR65/SH3BP1/CYFIP1/GRB2/RASGRP4/APOE/DOK1/F11R/NUP62	15
GO:0032874	positive regulation of stress-activated MAPK cascade	8/381	127/17621	0.0063951	0.0289993	0.0201246	SPI1/PYCARD/MYD88/NCF1/SCIMP/RIPK1/FCGR2B/TLR3	8
GO:1904375	regulation of protein localization to cell periphery	8/381	127/17621	0.0063951	0.0289993	0.0201246	VAMP8/STAC3/ABI3/TREM2/TGFB1/DAB2/ZDHHC5/EPB41	8
GO:0002295	T-helper cell lineage commitment	3/381	18/17621	0.00642886	0.0289993	0.0201246	IL12RB1/SPN/BATF	3
GO:0002830	positive regulation of type 2 immune response	3/381	18/17621	0.00642886	0.0289993	0.0201246	CD86/CD74/IL18	3
GO:0007250	activation of NF-kappaB-inducing kinase activity	3/381	18/17621	0.00642886	0.0289993	0.0201246	CHI3L1/TLR6/TLR3	3
GO:0032717	negative regulation of interleukin-8 production	3/381	18/17621	0.00642886	0.0289993	0.0201246	TLR6/CD33/PTPN22	3
GO:0035455	response to interferon-alpha	3/381	18/17621	0.00642886	0.0289993	0.0201246	MX2/BST2/IFNAR2	3
GO:0045064	T-helper 2 cell differentiation	3/381	18/17621	0.00642886	0.0289993	0.0201246	CD86/BATF/IL18	3
GO:0008217	regulation of blood pressure	10/381	183/17621	0.00659988	0.0296219	0.0205566	CYBA/CTSZ/PTGS1/PTAFR/HMOX1/PPARG/KCNQ1/KCNK6/SLC2A5/PTPRO	10
GO:0010596	negative regulation of endothelial cell migration	5/381	55/17621	0.00660423	0.0296219	0.0205566	TGFB1/SP100/PPARG/APOE/MEF2C	5
GO:0031529	ruffle organization	5/381	55/17621	0.00660423	0.0296219	0.0205566	ABI3/AIF1/CSF1R/SH3BP1/CYFIP1	5
GO:0033344	cholesterol efflux	5/381	55/17621	0.00660423	0.0296219	0.0205566	APOC1/TREM2/SOAT1/PPARG/APOE	5
GO:0045071	negative regulation of viral genome replication	5/381	55/17621	0.00660423	0.0296219	0.0205566	IFI16/OAS2/BST2/OAS1/APOBEC3C	5
GO:1903076	regulation of protein localization to plasma membrane	7/381	102/17621	0.00666558	0.0298633	0.0207241	VAMP8/STAC3/ABI3/TREM2/TGFB1/DAB2/ZDHHC5	7
GO:0051928	positive regulation of calcium ion transport	8/381	128/17621	0.00669674	0.0299353	0.0207741	STAC3/LILRA2/ARRB2/TRPV2/TSPO/PLCG2/CCR1/BAX	8
GO:0071326	cellular response to monosaccharide stimulus	8/381	128/17621	0.00669674	0.0299353	0.0207741	CYBA/UCP2/SLC29A1/TREM2/NCF1/GPX1/PCK2/SLC2A5	8
GO:0022604	regulation of cell morphogenesis	12/381	243/17621	0.00681085	0.0303983	0.0210954	ITGB2/LST1/HCK/CORO1A/CSF1R/ARHGAP18/HEXB/CYFIP1/FGR/F11R/FMNL1/EPB41	12
GO:0010631	epithelial cell migration	14/381	305/17621	0.00681567	0.0303983	0.0210954	CORO1A/PIK3CG/TGFB1/STAT5A/HMOX1/PLCG2/SH3BP1/GPX1/SP100/PPARG/GRN/APOE/LPXN/MEF2C	14
GO:0060986	endocrine hormone secretion	5/381	56/17621	0.00712607	0.0316759	0.021982	TSPO/DAB2/SPP1/PPARG/KCNQ1	5
GO:0070231	T cell apoptotic process	5/381	56/17621	0.00712607	0.0316759	0.021982	LGALS9/DOCK8/RIPK1/BAX/RIPK3	5
GO:2000107	negative regulation of leukocyte apoptotic process	5/381	56/17621	0.00712607	0.0316759	0.021982	CD74/ST6GAL1/HCLS1/DOCK8/LILRB1	5
GO:0034612	response to tumor necrosis factor	12/381	245/17621	0.00725087	0.0321751	0.0223285	CYBA/PYCARD/LAPTM5/SYK/CD14/CHI3L1/CXCL16/CARD16/PCK2/CASP1/RIPK1/CASP8	12
GO:0007260	tyrosine phosphorylation of STAT protein	6/381	79/17621	0.00725462	0.0321751	0.0223285	CSF1R/LYN/PARP9/HCLS1/IL18/SH2B3	6
GO:0090218	positive regulation of lipid kinase activity	4/381	36/17621	0.00733992	0.0325171	0.0225658	LYN/TGFB1/TNFAIP8L3/FGR	4
GO:0005976	polysaccharide metabolic process	7/381	104/17621	0.0073936	0.0326799	0.0226788	TGFB1/PYGL/CHIT1/AOAH/RUBCNL/PGM2/PPP1CA	7
GO:0033209	tumor necrosis factor-mediated signaling pathway	7/381	104/17621	0.0073936	0.0326799	0.0226788	PYCARD/LAPTM5/SYK/CARD16/CASP1/RIPK1/CASP8	7
GO:0090132	epithelium migration	14/381	308/17621	0.00740141	0.0326799	0.0226788	CORO1A/PIK3CG/TGFB1/STAT5A/HMOX1/PLCG2/SH3BP1/GPX1/SP100/PPARG/GRN/APOE/LPXN/MEF2C	14
GO:0002523	leukocyte migration involved in inflammatory response	3/381	19/17621	0.0075134	0.0328091	0.0227684	ALOX5/SLAMF8/NINJ1	3
GO:0010544	negative regulation of platelet activation	3/381	19/17621	0.0075134	0.0328091	0.0227684	PRKCD/APOE/SH2B3	3
GO:0010759	positive regulation of macrophage chemotaxis	3/381	19/17621	0.0075134	0.0328091	0.0227684	C3AR1/CSF1R/CMKLR1	3
GO:0034122	negative regulation of toll-like receptor signaling pathway	3/381	19/17621	0.0075134	0.0328091	0.0227684	CD300A/ARRB2/CD300LF	3
GO:0035930	corticosteroid hormone secretion	3/381	19/17621	0.0075134	0.0328091	0.0227684	TSPO/DAB2/KCNQ1	3
GO:0045655	regulation of monocyte differentiation	3/381	19/17621	0.0075134	0.0328091	0.0227684	CD4/CD74/INPP5D	3
GO:0060391	positive regulation of SMAD protein signal transduction	3/381	19/17621	0.0075134	0.0328091	0.0227684	TGFB1/DAB2/PPARG	3
GO:0071800	podosome assembly	3/381	19/17621	0.0075134	0.0328091	0.0227684	HCK/LCP1/BIN2	3
GO:0098543	detection of other organism	3/381	19/17621	0.0075134	0.0328091	0.0227684	NLRC4/TLR6/TLR1	3
GO:1903209	positive regulation of oxidative stress-induced cell death	3/381	19/17621	0.0075134	0.0328091	0.0227684	TLR6/RIPK1/TRPM2	3
GO:1990778	protein localization to cell periphery	15/381	341/17621	0.00758749	0.0330962	0.0229676	VAMP8/STAC3/ABI3/FYB1/TREM2/TGFB1/DAB2/ZDHHC5/RAB3D/GGA2/F11R/PRAM1/NUBP1/FLOT2/EPB41	15
GO:0043491	protein kinase B signaling	10/381	187/17621	0.00764142	0.0332948	0.0231055	ARRB2/PIK3CG/TGFB1/CHI3L1/PTPRJ/GPX1/TNFAIP8L3/HCLS1/IL18/SH2B3	10
GO:0050829	defense response to Gram-negative bacterium	6/381	80/17621	0.00770383	0.0335298	0.0232686	CD4/PYCARD/TREM2/MR1/LYZ/RNASE6	6
GO:0051259	protein complex oligomerization	12/381	247/17621	0.00771296	0.0335328	0.0232706	ALOX5AP/PYCARD/CD74/NLRC4/SLC1A5/KCTD12/B2M/VASP/PKD2L1/NINJ1/SHMT2/TRPM2	12
GO:0051656	establishment of organelle localization	18/381	442/17621	0.00791358	0.0343673	0.0238498	VAMP8/CD300A/STXBP2/BTK/LGALS9/MILR1/LAT2/SYK/LYN/RAC2/PIK3CG/MYO1F/HMOX1/CD84/IRAG2/FGR/TMED9/NUP62	18
GO:0043537	negative regulation of blood vessel endothelial cell migration	4/381	37/17621	0.00809198	0.0350652	0.0243341	TGFB1/PPARG/APOE/MEF2C	4
GO:1902745	positive regulation of lamellipodium organization	4/381	37/17621	0.00809198	0.0350652	0.0243341	RAC2/ARPC2/CYFIP1/TWF2	4
GO:0010921	regulation of phosphatase activity	6/381	81/17621	0.00817274	0.0353644	0.0245417	NCKAP1L/CD300A/PTPRC/CD33/MEF2C/RIPK3	6
GO:0014066	regulation of phosphatidylinositol 3-kinase signaling	7/381	106/17621	0.00817885	0.0353644	0.0245417	PIK3AP1/PTPN6/TREM2/NCF1/HCLS1/FGR/IL18	7
GO:0032872	regulation of stress-activated MAPK cascade	10/381	189/17621	0.00820759	0.03545	0.0246011	SPI1/PYCARD/MYD88/TREM2/NCF1/SCIMP/RIPK1/FCGR2B/TLR3/PTPN22	10
GO:0051289	protein homotetramerization	5/381	58/17621	0.00825482	0.0356152	0.0247158	B2M/VASP/PKD2L1/SHMT2/TRPM2	5
GO:0072659	protein localization to plasma membrane	13/381	281/17621	0.00841153	0.0362519	0.0251576	VAMP8/STAC3/ABI3/FYB1/TREM2/TGFB1/DAB2/ZDHHC5/RAB3D/GGA2/F11R/PRAM1/FLOT2	13
GO:0045766	positive regulation of angiogenesis	9/381	161/17621	0.00844769	0.0363288	0.025211	C3/C3AR1/CHI3L1/HMOX1/CYBB/GRN/PIK3R6/TLR3/NINJ1	9
GO:1904018	positive regulation of vasculature development	9/381	161/17621	0.00844769	0.0363288	0.025211	C3/C3AR1/CHI3L1/HMOX1/CYBB/GRN/PIK3R6/TLR3/NINJ1	9
GO:0090130	tissue migration	14/381	313/17621	0.00846607	0.0363683	0.0252384	CORO1A/PIK3CG/TGFB1/STAT5A/HMOX1/PLCG2/SH3BP1/GPX1/SP100/PPARG/GRN/APOE/LPXN/MEF2C	14
GO:0030301	cholesterol transport	7/381	107/17621	0.00859374	0.0368768	0.0255913	APOC1/MSR1/TREM2/TSPO/SOAT1/PPARG/APOE	7
GO:0002837	regulation of immune response to tumor cell	3/381	20/17621	0.00869951	0.03705	0.0257115	HAVCR2/TGFB1/MR1	3
GO:0006700	C21-steroid hormone biosynthetic process	3/381	20/17621	0.00869951	0.03705	0.0257115	TSPO/DAB2/AKR1B1	3
GO:0030449	regulation of complement activation	3/381	20/17621	0.00869951	0.03705	0.0257115	C3/TREM2/VSIG4	3
GO:0046514	ceramide catabolic process	3/381	20/17621	0.00869951	0.03705	0.0257115	GLA/HEXB/PRKCD	3
GO:0050765	negative regulation of phagocytosis	3/381	20/17621	0.00869951	0.03705	0.0257115	CD300A/CD300LF/FCGR2B	3
GO:0055064	chloride ion homeostasis	3/381	20/17621	0.00869951	0.03705	0.0257115	TBXAS1/KCNE3/KCNQ1	3
GO:0097062	dendritic spine maintenance	3/381	20/17621	0.00869951	0.03705	0.0257115	TREM2/APOE/FCGR2B	3
GO:0002369	T cell cytokine production	4/381	38/17621	0.00889285	0.0377261	0.0261807	SASH3/B2M/LILRB4/IL18	4
GO:0002724	regulation of T cell cytokine production	4/381	38/17621	0.00889285	0.0377261	0.0261807	SASH3/B2M/LILRB4/IL18	4
GO:0030851	granulocyte differentiation	4/381	38/17621	0.00889285	0.0377261	0.0261807	C1QC/SPI1/INPP5D/HCLS1	4
GO:0045765	regulation of angiogenesis	13/381	283/17621	0.00889632	0.0377261	0.0261807	C3/C3AR1/ALOX5/CHI3L1/HMOX1/SP100/CYBB/PPARG/GPNMB/GRN/PIK3R6/TLR3/NINJ1	13
GO:0120032	regulation of plasma membrane bounded cell projection assembly	10/381	192/17621	0.00911672	0.0386194	0.0268006	ABI3/WAS/DOCK11/RAC2/ARPC2/CYFIP1/PRKCD/TWF2/PLEK2/TRPM2	10
GO:0140029	exocytic process	6/381	83/17621	0.00917152	0.0388101	0.0269329	VAMP8/STXBP2/BTK/SYK/LYN/RAB3D	6
GO:0008625	extrinsic apoptotic signaling pathway via death domain receptors	6/381	84/17621	0.0097023	0.0409687	0.0284309	SPI1/HMOX1/GPX1/SP100/BAX/CASP8	6
GO:0061515	myeloid cell development	6/381	84/17621	0.0097023	0.0409687	0.0284309	NCKAP1L/TYROBP/PTPN6/LILRB1/FLI1/SH2B3	6
GO:0022411	cellular component disassembly	19/381	486/17621	0.00975836	0.0411431	0.0285519	C1QC/C3/VAMP8/C1QB/CAPG/SCIN/CTSS/ITGAM/TREM2/C1QA/TGFB1/LCP1/TSPO/SH3BP1/TWF2/RUBCNL/DNASE2/BAX/PPP1CA	19
GO:0060491	regulation of cell projection assembly	10/381	194/17621	0.00976435	0.0411431	0.0285519	ABI3/WAS/DOCK11/RAC2/ARPC2/CYFIP1/PRKCD/TWF2/PLEK2/TRPM2	10
GO:0019932	second-messenger-mediated signaling	13/381	287/17621	0.00993158	0.0417353	0.0289629	CD4/BTK/LAT2/PTPRC/SYK/TREM2/FCGR3A/CCR5/PLCG2/PTPRJ/CMKLR1/APOE/TRPM2	13
GO:1901342	regulation of vasculature development	13/381	287/17621	0.00993158	0.0417353	0.0289629	C3/C3AR1/ALOX5/CHI3L1/HMOX1/SP100/CYBB/PPARG/GPNMB/GRN/PIK3R6/TLR3/NINJ1	13
GO:0002834	regulation of response to tumor cell	3/381	21/17621	0.0099891	0.0417353	0.0289629	HAVCR2/TGFB1/MR1	3
GO:0033005	positive regulation of mast cell activation	3/381	21/17621	0.0099891	0.0417353	0.0289629	VAMP8/SYK/FGR	3
GO:0045624	positive regulation of T-helper cell differentiation	3/381	21/17621	0.0099891	0.0417353	0.0289629	CD86/IL12RB1/IL18	3
GO:0046128	purine ribonucleoside metabolic process	3/381	21/17621	0.0099891	0.0417353	0.0289629	ADA2/PGM2/ACP3	3
GO:0090026	positive regulation of monocyte chemotaxis	3/381	21/17621	0.0099891	0.0417353	0.0289629	AIF1/PLA2G7/CCR1	3
GO:1900424	regulation of defense response to bacterium	3/381	21/17621	0.0099891	0.0417353	0.0289629	HAVCR2/CYBA/GRN	3
GO:0097553	calcium ion transmembrane import into cytosol	10/381	195/17621	0.010101	0.0421586	0.0292566	CYBA/PTPN6/PTPRC/CORO1A/LYN/TRPV2/CCR5/PLCG2/BAX/TRPM2	10
GO:0009100	glycoprotein metabolic process	16/381	386/17621	0.0101802	0.0424443	0.029455	ST8SIA4/BTK/CHST11/GLB1/SOAT1/HEXB/ST6GAL1/EDEM2/B4GALT1/MGAT1/GBGT1/RPN2/MAN2B1/GALNT10/MGAT4A/CTSL	16
GO:0045069	regulation of viral genome replication	6/381	85/17621	0.0102546	0.0427096	0.029639	IFI16/TRIM38/OAS2/BST2/OAS1/APOBEC3C	6
GO:0019318	hexose metabolic process	11/381	226/17621	0.010371	0.0431489	0.0299439	FBP1/GLB1/KCNQ1/B4GALT1/PCK2/ADPGK/MAN2B1/PGM2/AKR1B1/OAS1/FUCA1	11
GO:0010639	negative regulation of organelle organization	15/381	354/17621	0.0104775	0.043525	0.0302049	CAPG/WAS/SCIN/CORO1A/GMFG/ARRB2/TSPO/GPX1/PPARG/PRKCD/TWF2/TMSB10/HASPIN/F11R/NUBP1	15
GO:0032409	regulation of transporter activity	13/381	289/17621	0.0104833	0.043525	0.0302049	STAC3/IFNGR2/CTSS/PTAFR/TREM2/KCNE3/PLCG2/PPARG/KCNQ1/PRKCD/FXYD5/RIPK1/MEF2C	13
GO:0010863	positive regulation of phospholipase C activity	4/381	40/17621	0.0106457	0.0439691	0.0305131	CD86/PTAFR/GNA15/RASGRP4	4
GO:0030866	cortical actin cytoskeleton organization	4/381	40/17621	0.0106457	0.0439691	0.0305131	NCKAP1L/LCP1/FMNL1/EPB41	4
GO:0042092	type 2 immune response	4/381	40/17621	0.0106457	0.0439691	0.0305131	CD86/CD74/BATF/IL18	4
GO:0050850	positive regulation of calcium-mediated signaling	4/381	40/17621	0.0106457	0.0439691	0.0305131	CD4/SYK/TREM2/PLCG2	4
GO:0051125	regulation of actin nucleation	4/381	40/17621	0.0106457	0.0439691	0.0305131	SCIN/CORO1A/GMFG/CYFIP1	4
GO:0051346	negative regulation of hydrolase activity	14/381	322/17621	0.010685	0.0440825	0.0305918	RPS6KA1/CTSB/NCKAP1L/APOC1/ARRB2/IFI16/GPX1/SERPINA1/GMIP/CARD16/CSTA/SPINT1/F11R/SERPINB1	14
GO:0046777	protein autophosphorylation	11/381	227/17621	0.0106954	0.0440825	0.0305918	BTK/HCK/PTPRC/CSF1R/SYK/LYN/GPNMB/STK26/RIPK1/FGR/RIPK3	11
GO:0050680	negative regulation of epithelial cell proliferation	8/381	139/17621	0.0107683	0.0443366	0.0307681	ALOX5/TGFB1/DAB2/PPARG/B2M/B4GALT1/APOE/MEF2C	8
GO:0002520	immune system development	10/381	197/17621	0.0108009	0.0444249	0.0308294	HAVCR2/LGALS9/PTPRC/LYN/TNFSF13/TGFB1/MAFB/BATF/LILRB4/RIPK3	10
GO:0032370	positive regulation of lipid transport	6/381	86/17621	0.0108289	0.0444938	0.0308772	TREM2/DAB2/SPP1/PPARG/PRKCD/APOE	6
GO:0032371	regulation of sterol transport	5/381	62/17621	0.0108727	0.0445814	0.030938	APOC1/TREM2/TSPO/PPARG/APOE	5
GO:0032374	regulation of cholesterol transport	5/381	62/17621	0.0108727	0.0445814	0.030938	APOC1/TREM2/TSPO/PPARG/APOE	5
GO:0009410	response to xenobiotic stimulus	17/381	423/17621	0.010955	0.0448724	0.0311399	NCKAP1L/CYBA/FBP1/VAV1/SLCO2B1/CYP2S1/LYN/SLC29A1/HMOX1/TSPO/GPX1/CYBB/KCNQ1/RPN2/EFTUD2/TLR3/MEF2C	17
GO:0071241	cellular response to inorganic substance	11/381	228/17621	0.0110276	0.0451234	0.0313141	ALOX5AP/FBP1/HMOX1/TSPO/PLCG2/NCF1/CYBB/B2M/MEF2C/TRPM2/SLC25A24	11
GO:0032069	regulation of nuclease activity	3/381	22/17621	0.0113838	0.0460111	0.0319302	PRKCD/OAS2/OAS1	3
GO:0032516	positive regulation of phosphoprotein phosphatase activity	3/381	22/17621	0.0113838	0.0460111	0.0319302	CD300A/PTPRC/CD33	3
GO:0032682	negative regulation of chemokine production	3/381	22/17621	0.0113838	0.0460111	0.0319302	LGALS9/LILRB4/OAS1	3
GO:0033630	positive regulation of cell adhesion mediated by integrin	3/381	22/17621	0.0113838	0.0460111	0.0319302	NCKAP1L/PTPN6/SYK	3
GO:0034104	negative regulation of tissue remodeling	3/381	22/17621	0.0113838	0.0460111	0.0319302	TMEM119/PPARG/INPP5D	3
GO:0035584	calcium-mediated signaling using intracellular calcium source	3/381	22/17621	0.0113838	0.0460111	0.0319302	PTPRC/PTPRJ/TRPM2	3
GO:0045061	thymic T cell selection	3/381	22/17621	0.0113838	0.0460111	0.0319302	PTPRC/DOCK2/CD74	3
GO:0048143	astrocyte activation	3/381	22/17621	0.0113838	0.0460111	0.0319302	TREM2/C1QA/GRN	3
GO:0055081	monoatomic anion homeostasis	3/381	22/17621	0.0113838	0.0460111	0.0319302	TBXAS1/KCNE3/KCNQ1	3
GO:0060713	labyrinthine layer morphogenesis	3/381	22/17621	0.0113838	0.0460111	0.0319302	ST14/GRB2/SPINT1	3
GO:1902894	negative regulation of miRNA transcription	3/381	22/17621	0.0113838	0.0460111	0.0319302	TGFB1/PPARG/LILRB4	3
GO:2000831	regulation of steroid hormone secretion	3/381	22/17621	0.0113838	0.0460111	0.0319302	TSPO/DAB2/SPP1	3
GO:0032092	positive regulation of protein binding	6/381	87/17621	0.0114256	0.0461327	0.0320146	DTX3L/MFNG/B2M/TRIM21/APOE/EPB41	6
GO:0001937	negative regulation of endothelial cell proliferation	4/381	41/17621	0.0116	0.0465306	0.0322907	ALOX5/PPARG/APOE/MEF2C	4
GO:0010939	regulation of necrotic cell death	4/381	41/17621	0.0116	0.0465306	0.0322907	TSPO/RIPK1/RIPK3/CASP8	4
GO:0050892	intestinal absorption	4/381	41/17621	0.0116	0.0465306	0.0322907	KCNQ1/F11R/SLC2A5/EPB41	4
GO:0060338	regulation of type I interferon-mediated signaling pathway	4/381	41/17621	0.0116	0.0465306	0.0322907	PTPN6/RBM47/IKBKE/OAS1	4
GO:1903426	regulation of reactive oxygen species biosynthetic process	4/381	41/17621	0.0116	0.0465306	0.0322907	CYBA/ALOX5/TLR6/PLCG2	4
GO:0030837	negative regulation of actin filament polymerization	5/381	63/17621	0.0116062	0.0465306	0.0322907	CAPG/SCIN/PRKCD/TWF2/TMSB10	5
GO:0042531	positive regulation of tyrosine phosphorylation of STAT protein	5/381	63/17621	0.0116062	0.0465306	0.0322907	CSF1R/LYN/PARP9/HCLS1/IL18	5
GO:0010632	regulation of epithelial cell migration	11/381	230/17621	0.0117157	0.0469218	0.0325622	PIK3CG/TGFB1/STAT5A/HMOX1/PLCG2/SH3BP1/SP100/PPARG/GRN/APOE/MEF2C	11
GO:0032273	positive regulation of protein polymerization	6/381	88/17621	0.0120451	0.048047	0.0333431	NCKAP1L/PYCARD/HCK/ARPC2/GRB2/VASP	6
GO:0035304	regulation of protein dephosphorylation	6/381	88/17621	0.0120451	0.048047	0.0333431	NCKAP1L/CD300A/PTPRC/TGFB1/PRKCD/CD33	6
GO:0046849	bone remodeling	6/381	88/17621	0.0120451	0.048047	0.0333431	CSF1R/SYK/SPP1/TMEM119/INPP5D/RAB3D	6
GO:1903035	negative regulation of response to wounding	6/381	88/17621	0.0120451	0.048047	0.0333431	SIGLEC10/ALOX5/SPP1/PRKCD/APOE/SH2B3	6
GO:1901652	response to peptide	19/381	497/17621	0.0121538	0.0484319	0.0336101	CYBA/FBP1/UCP2/LYN/TREM2/STAT5A/TLR6/CYBB/CYFIP1/PPARG/IRF5/KCNQ1/GRB2/PRKCD/PCK2/FCGR2B/LTA4H/CTSD/PTPN22	19
GO:0001894	tissue homeostasis	12/381	263/17621	0.0122938	0.0488916	0.0339291	SASH3/CORO1A/CSF1R/SYK/SPP1/TMEM119/INPP5D/B2M/LYZ/RAB3D/BAX/F11R	12
GO:0060249	anatomical structure homeostasis	12/381	263/17621	0.0122938	0.0488916	0.0339291	SASH3/CORO1A/CSF1R/SYK/SPP1/TMEM119/INPP5D/B2M/LYZ/RAB3D/BAX/F11R	12
GO:1901653	cellular response to peptide	15/381	361/17621	0.0123587	0.0491003	0.034074	CYBA/FBP1/UCP2/LYN/TREM2/STAT5A/TLR6/CYFIP1/PPARG/GRB2/PRKCD/PCK2/FCGR2B/CTSD/PTPN22	15
GO:0050922	negative regulation of chemotaxis	5/381	64/17621	0.0123728	0.0491071	0.0340787	AIF1/SLAMF8/ST6GAL1/RIN3/PTPRO	5
GO:0006040	amino sugar metabolic process	4/381	42/17621	0.0126075	0.0498392	0.0345867	CHI3L1/CHIT1/ST6GAL1/MGAT1	4
GO:0043551	regulation of phosphatidylinositol 3-kinase activity	4/381	42/17621	0.0126075	0.0498392	0.0345867	LYN/TGFB1/TNFAIP8L3/FGR	4
GO:1900274	regulation of phospholipase C activity	4/381	42/17621	0.0126075	0.0498392	0.0345867	CD86/PTAFR/GNA15/RASGRP4	4
GO:1900744	regulation of p38MAPK cascade	4/381	42/17621	0.0126075	0.0498392	0.0345867	SPI1/TREM2/NCF1/PTPN22	4
